# Supplementary material for: DNA methylation signatures of breast cancer in peripheral T-cells
Source: BMC Cancer. 2018 May 18;18:574. doi: 10.1186/s12885-018-4482-7 (PMC5960123; doi:10.1186/s12885-018-4482-7)
Supplement: Supplementary file 1 — Table S1. Clinical table of normal individuals and cancer patients. Table S2. Primer sequences. Table S3. List of CpG probes, whose DNA methylation changes correlate with progression in t-cells of breast cancer patients. Table S4. List of top 89 CpG probes (r > 0.7, r < − 0.7, p < 0.01), whose DNA methylation changes correlate with progression in t-cells of breast cancer patients. Table S5. Differentially methylated probes in t-cells of breast cancer patients. Table S6. Differentially methylated probes in t-cells of breast cancer patients (stages 1 and 2). Table S7. Differentially methylated probes in t-cells of breast cancer patients (stages 3 and 4). Table S8. List of overlapped differentially methylated probes between stages 1,2 and stages 3 and 4 in t-cells of breast cancer patients. Table S9. Ingenuity Canonical Pathways of differentially methylated genes in T cells of breast cancer. Table S10. Upstream regulators of differentially methylated genes in T cells of breast cancer. Table S11. Overlap CpG probes, whose DNA methylation changes correlate with progression in t-cells of breast cancer patients and differentially methylated probes in DCIS, mixed and invasive breast from dataset GSE60185. Table S12. Canonical Pathways of genes whose DNA methylation changes with breat cancer progression in T cells and overlapped with differentially methylated genes in DCIS, mixed and invasive breast cancer. Table S13. Upstream regulators of genes whose DNA methylation changes with breat cancer progression in T cells and overlapped with differentially methylated genes in DCIS, mixed and invasive breast cancer. (XLSX 6740 kb) [file 12885_2018_4482_MOESM1_ESM.xlsx]

## Sheet: Table S1
	Table S1 Clinical table of normal individuals and cancer patients
	Patient #	Age (years)	Stage	ER	PR	HER2
	Normal1	54	N/A	N/A	N/A	N/A
	Normal2	69	N/A	N/A	N/A	N/A
	Normal3	67	N/A	N/A	N/A	N/A
	Normal4	61	N/A	N/A	N/A	N/A
	Normal5	50	N/A	N/A	N/A	N/A
	Normal6	58	N/A	N/A	N/A	N/A
	Normal7	57	N/A	N/A	N/A	N/A
	Normal8	54	N/A	N/A	N/A	N/A
	Normal9	83	N/A	N/A	N/A	N/A
	Stage1_1	71	1	+	+	-
	Stage1_2	57	1	+	+	-
	Stage1_3	56	1	+	-	-
	Stage1_4	75	1	+	+	-
	Stage1_5	56	1	+	+	+
	Stage1_6	58	1	+	+	-
	Stage1_7	66	1	+	+	-
	Stage1_8	85	1	+	+	-
	Stage1_9	69	1	+	+	-
	Stage1_10	67	1	+	+	+
	Stage2_1	55	2	+	+	-
	Stage2_2	68	2	+	+	-
	Stage2_3	54	2	+	+	-
	Stage2_4	43	2	+	+	-
	Stage2_5	66	2	+	+	-
	Stage2_6	59	2	+	+	-
	Stage2_7	61	2	+	+	-
	Stage2_8	55	2	+	+	-
	Stage2_9	55	2	+	+	-
	Stage3_1	67	3	-	-	+
	Stage3_2	77	3	+	+	-
	Stage3_3	85	3	+	Weakly+	-
	Stage3_4	68	3	+	+	-
	Stage3_5	83	3	?	?	?
	Stage4_1	64	4	+	+	-
	Stage4_2	62	4	N/A	N/A	N/A
	Stage4_3	55	4	-	-	-
	Stage4_4	57	4	+	+	-
	ER, PR and HER2 correspond to different type of breast cancer.
	ER and PR correspond to Endocrine receptor-positive (estrogen (ER) or progesterone (PR) receptors).
	Her2 corresponds to human epidermal growth factor receptor 2 (Her2).

## Sheet: Table S2
Table S2 Primer sequences
Gene	Target ID	Forward Primer*	Reverse primer	Sequence primer
RPA2	cg27182070	GGGAAATGAAAATAGGTAGAGGTTA	ACTACCAAAAAAATACTTACATAATACTCA	GTAGAGGTTAGTAGGTTT
TPPP	cg16624210	ATATTATTAGGAAGAGGTGGTTTTTG	CCTAACCAAACAACACAAATCATTTAA	AGGTGGTTTTTGGTG
LRRC37BP1	cg19761014	AGTTTTAGATGGAGGTGTTAATTATAAGAT	ACTTAAAAAAAACTTTTATCCAAACA	GGGGTTTTGTTGGAAT
DECR2	cg00481259	AGTTAGGTAGGGGTTTAGAGAT	AAACCCTTTCTACCCTAATTAACCTCAACC	AGTTTGTAATTAGGAGAATTTAAGT
TRY2P	cg07271186	AGGTTGTGTTAATTTAGATAAAGGTATT	TCATTCTAAAACTTCATTCTCCCTACCT	TGAATTTGATTATTTGGGGAA
WDR90	cg01252526	GTTATTGGAAGTTGGGGAGGG	ACTACTAAACCCCAAAATACAAATCCTCCA	CACCTATAAACAAAAAAACCTAT
*All primers sequences are shown 5` to 3`

## Sheet: Table S3
Table S3 List of CpG probes, whose DNA methylation changes correlate with progression in t-cells of breast cancer patients
TargetID	Chr	Start	r	P.Val	adj.P.Val	Gene Name
cg07381502	chrX	40440191	-0.778555	1.4e-08	0.00255182	ATP6AP2
cg10232893	chr1	230961405	-0.769522	2.61e-08	0.00255182	C1orf198
cg23416081	chr6	35693573	-0.777453	1.51e-08	0.00255182	FKBP5
cg13624964	chr14	86088696	0.771579	2.27e-08	0.00255182	FLRT2
cg19454959	chr3	42003801	-0.768141	2.86e-08	0.00255182	ULK4
cg23613836	chr7	143604179	0.760168	4.82e-08	0.00358444	FAM115A
cg14453693	chrX	153640508	-0.756803	5.98e-08	0.00380709	DNASE1L1
cg17627427	chr13	23472381	0.75218	7.98e-08	0.00395322	BASP1P1
cg21341435	chr7	157638259	0.752312	7.91e-08	0.00395322	LOC100506585
cg17080138	chr3	115524190	-0.749999	9.12e-08	0.00406903	GAP43
cg11202871	chr7	134851177	-0.742095	1.47e-07	0.0053695	C7orf49
cg06814102	chr11	64880135	-0.742564	1.43e-07	0.0053695	TM7SF2
cg24324845	chrX	111326260	-0.740999	1.57e-07	0.0053695	ZCCHC16
cg14282937	chr9	139586846	0.737556	1.91e-07	0.00597558	AGPAT2
cg05680237	chr6	27103185	-0.735157	2.2e-07	0.00597558	HIST1H2AG
cg24529771	chr3	178978849	-0.736652	2.02e-07	0.00597558	KCNMB3
cg05171197	chr2	240230850	-0.734309	2.31e-07	0.00597558	MIR4269
cg13257614	chr2	65356863	-0.733514	2.41e-07	0.00597558	RAB1A
cg25552705	chr2	220371753	0.723366	4.24e-07	0.00602483	ASIC4
cg10347293	chrX	40440170	-0.720567	4.93e-07	0.00602483	ATP6AP2
cg08238444	chr1	39952373	-0.722019	4.56e-07	0.00602483	BMP8A
cg09157176	chr11	44599232	-0.732231	2.59e-07	0.00602483	CD82
cg19053358	chrX	110039078	-0.725128	3.85e-07	0.00602483	CHRDL1
cg13299148	chr1	32170433	-0.725121	3.85e-07	0.00602483	COL16A1
cg17794241	chr15	74658653	-0.729634	3e-07	0.00602483	CYP11A1
cg24805239	chr7	24797486	-0.725414	3.79e-07	0.00602483	DFNA5
cg07280105	chr7	36322070	0.723544	4.2e-07	0.00602483	KIAA0895
cg03717367	chr9	139980219	-0.720953	4.83e-07	0.00602483	MAN1B1-AS1
cg26614229	chr1	231156204	-0.720124	5.05e-07	0.00602483	MIR1182
cg04737991	chr12	105050768	-0.720442	4.96e-07	0.00602483	MIR3922
cg06133670	chr7	127744553	-0.725093	3.86e-07	0.00602483	MIR593
cg20407868	chr10	134538884	0.72116	4.78e-07	0.00602483	NKX6-2
cg04586126	chr5	176734633	-0.719817	5.13e-07	0.00602483	PRELID1
cg07594831	chr8	101315560	-0.726235	3.62e-07	0.00602483	RNF19A
cg14545975	chr9	137297213	-0.727523	3.37e-07	0.00602483	RXRA
cg02897005	chr21	47064129	-0.724296	4.03e-07	0.00602483	SLC19A1
cg05152717	chr1	211753152	-0.728548	3.19e-07	0.00602483	SLC30A1
cg21210531	chr1	235105604	-0.72475	3.93e-07	0.00602483	SNORA14B
cg06611115	chr6	152011200	-0.718153	5.61e-07	0.00625499	ESR1
cg02907117	chr12	132983589	0.718388	5.54e-07	0.00625499	LOC101928416
cg10733317	chr13	41161439	-0.715783	6.36e-07	0.00641408	FOXO1
cg09065504	chr6	35996371	-0.71545	6.47e-07	0.00641408	MAPK14
cg17389813	chr11	122060265	-0.716849	6.01e-07	0.00641408	MIR100HG
cg06279471	chr11	67806118	-0.715506	6.45e-07	0.00641408	TCIRG1
cg04164744	chr6	170100656	-0.716723	6.05e-07	0.00641408	WDR27
cg00534255	chr1	117456826	0.71298	7.36e-07	0.00674342	PTGFRN
cg12031217	chr17	63133186	-0.712475	7.56e-07	0.00674342	RGS9
cg00380985	chrX	101397146	-0.712731	7.46e-07	0.00674342	TCEAL6
cg27041554	chr6	30068899	-0.713767	7.07e-07	0.00674342	TRIM31
cg09842053	chr2	31637849	-0.713641	7.11e-07	0.00674342	XDH
cg16352527	chr10	72476178	-0.70435	1.14e-06	0.0067469	ADAMTS14
cg19186356	chr12	112204327	-0.705201	1.1e-06	0.0067469	ALDH2
cg00443981	chr17	58499679	-0.709878	8.64e-07	0.0067469	C17orf64
cg09146129	chrX	95940102	-0.705484	1.08e-06	0.0067469	DIAPH2
cg11800888	chr17	27170225	0.708189	9.43e-07	0.0067469	FAM222B
cg02506275	chr12	130650643	0.704941	1.11e-06	0.0067469	FZD10
cg15241635	chr2	236772963	-0.710158	8.52e-07	0.0067469	GBX2
cg06990782	chr8	144278790	0.710136	8.53e-07	0.0067469	GPIHBP1
cg13465554	chr11	88243417	-0.706226	1.04e-06	0.0067469	GRM5-AS1
cg19704902	chr2	8445893	-0.704066	1.16e-06	0.0067469	LINC00299
cg26396452	chr14	65542826	-0.704415	1.14e-06	0.0067469	LOC100506321
cg03513049	chr17	78704921	0.707388	9.82e-07	0.0067469	LOC101928855
cg20518362	chr11	80039295	0.704136	1.16e-06	0.0067469	LOC101928944
cg01459778	chr10	100075428	0.704001	1.16e-06	0.0067469	LOXL4
cg25765619	chr20	39318100	-0.708104	9.47e-07	0.0067469	MAFB
cg21340532	chr13	113632061	0.70632	1.04e-06	0.0067469	MCF2L
cg16067628	chr17	79109808	-0.704183	1.15e-06	0.0067469	MIR1250
cg19449565	chr2	240230892	-0.711308	8.03e-07	0.0067469	MIR4269
cg09281364	chr19	50936093	-0.706485	1.03e-06	0.0067469	MYBPC2
cg04598292	chr7	158495856	-0.705338	1.09e-06	0.0067469	NCAPG2
cg17311022	chr3	119379792	0.70957	8.78e-07	0.0067469	POPDC2
cg18964319	chr6	36665554	-0.711063	8.13e-07	0.0067469	RAB44
cg01573562	chr12	113229319	-0.707363	9.83e-07	0.0067469	RPH3A
cg16004055	chr8	27850319	-0.706082	1.05e-06	0.0067469	SCARA5
cg20705908	chr13	103424762	-0.704674	1.13e-06	0.0067469	TEX30
cg09026539	chr3	39237940	-0.704436	1.14e-06	0.0067469	XIRP1
cg22502448	chr3	44622831	-0.709848	8.66e-07	0.0067469	ZNF660
cg09168153	chr13	110779117	-0.702537	1.25e-06	0.0069752	COL4A1
cg09007058	chr12	13043755	-0.701964	1.29e-06	0.0069752	GPRC5A
cg04222297	chr8	140740513	0.70159	1.31e-06	0.0069752	KCNK9
cg14672154	chr3	107647121	-0.702228	1.27e-06	0.0069752	LINC00636
cg05237469	chr11	133446415	-0.701618	1.31e-06	0.0069752	OPCML
cg07015554	chr1	39074102	-0.702603	1.25e-06	0.0069752	RRAGC
cg14186304	chr9	126031747	-0.702604	1.25e-06	0.0069752	STRBP
cg21185109	chr17	7774912	-0.701332	1.33e-06	0.00697793	CHD3
cg06407371	chr16	85074868	-0.701107	1.35e-06	0.00697793	KIAA0513
cg18770579	chr19	50191342	-0.700566	1.38e-06	0.00700442	ADM5
cg15249961	chr13	113622139	0.700696	1.37e-06	0.00700442	MCF2L-AS1
cg23512275	chr21	45232595	-0.700192	1.41e-06	0.00705486	LOC284837
cg18678812	chr5	180288554	-0.699874	1.43e-06	0.00708703	ZFP62
cg20011459	chr5	15936642	0.698655	1.52e-06	0.00709516	MARCH12
cg08739755	chr2	172815385	-0.699281	1.47e-06	0.00709516	HAT1
cg00578437	chr22	22217249	-0.698787	1.51e-06	0.00709516	MAPK1
cg16781264	chr2	101087575	-0.698728	1.51e-06	0.00709516	NMS
cg05676622	chr11	66410998	-0.698538	1.53e-06	0.00709516	RBM4
cg07790569	chr1	118730253	0.699121	1.48e-06	0.00709516	SPAG17
cg01481000	chr1	33514858	-0.69782	1.58e-06	0.00722174	AK2
cg00663686	chr18	33553117	-0.697756	1.59e-06	0.00722174	C18orf21
cg04933361	chr16	83991376	0.697462	1.61e-06	0.00725202	OSGIN1
cg11014998	chrX	40439740	-0.696861	1.66e-06	0.00725654	ATP6AP2
cg00078911	chr2	3192444	0.697208	1.63e-06	0.00725654	LINC01250
cg20947553	chr7	6440601	-0.696837	1.66e-06	0.00725654	RAC1
cg19744039	chr12	6862701	-0.696598	1.68e-06	0.00727017	MLF2
cg01280180	chr3	138047362	-0.696072	1.72e-06	0.00738416	NME9
cg06786219	chr3	124499653	-0.695882	1.74e-06	0.00738416	UMPS
cg21995710	chr2	32514311	-0.69522	1.8e-06	0.00755283	YIPF4
cg03475190	chr7	30919932	-0.693932	1.91e-06	0.00759644	AQP1
cg15670865	chr22	38531137	0.693998	1.9e-06	0.00759644	BAIAP2L2
cg06875740	chr19	51307921	-0.69118	2.18e-06	0.00759644	C19orf48
cg14827056	chr8	141550539	-0.692008	2.09e-06	0.00759644	CHRAC1
cg20995450	chr7	100292329	-0.691172	2.18e-06	0.00759644	GIGYF1
cg06532779	chr19	1003622	-0.691978	2.1e-06	0.00759644	GRIN3B
cg01501819	chr19	49576200	-0.694663	1.84e-06	0.00759644	KCNA7
cg12723026	chr1	110764594	-0.694215	1.88e-06	0.00759644	KCNC4
cg08808720	chr2	149639914	0.692134	2.08e-06	0.00759644	KIF5C
cg08356637	chr11	8385767	-0.692957	2e-06	0.00759644	LMO1
cg23997402	chr19	14275669	0.691857	2.11e-06	0.00759644	LOC100507373
cg19746375	chr7	157394661	0.691223	2.17e-06	0.00759644	MIR153-2
cg23309825	chr12	56546563	-0.692077	2.09e-06	0.00759644	MYL6B
cg24521988	chr6	31928395	0.693082	1.99e-06	0.00759644	NELFE
cg14121014	chr12	69080752	0.691752	2.12e-06	0.00759644	NUP107
cg18150908	chr1	39249425	-0.693268	1.97e-06	0.00759644	RRAGC
cg13648715	chr4	77133417	-0.693644	1.94e-06	0.00759644	SCARB2
cg08710629	chr16	87903292	0.691361	2.16e-06	0.00759644	SLC7A5
cg06376598	chr17	28049938	0.694745	1.84e-06	0.00759644	SSH2
cg05923857	chr10	114911615	-0.693789	1.92e-06	0.00759644	TCF7L2
cg07269567	chr6	30886161	0.69188	2.11e-06	0.00759644	VARS2
cg20954960	chr6	28602854	-0.691666	2.13e-06	0.00759644	ZBED9
cg09695033	chr2	29337988	-0.690272	2.28e-06	0.00786708	CLIP4
cg01632825	chr22	19278672	-0.690064	2.3e-06	0.00788391	CLTCL1
cg18429646	chr18	21594021	-0.68964	2.34e-06	0.00798225	TTC39C
cg09637363	chr11	69458644	-0.689426	2.37e-06	0.00800266	CCND1
cg19893585	chr8	145025064	-0.688982	2.42e-06	0.00809757	PLEC
cg01966117	chr3	52528714	-0.688858	2.43e-06	0.00809757	STAB1
cg25826546	chr7	100770060	-0.688435	2.48e-06	0.00819941	SERPINE1
cg03002968	chr1	158670397	0.687785	2.56e-06	0.00821069	OR6K2
cg03783110	chr17	1463739	-0.688169	2.51e-06	0.00821069	PITPNA
cg25068445	chr9	139780417	-0.688021	2.53e-06	0.00821069	TRAF2
cg14415083	chr1	154192352	-0.68781	2.56e-06	0.00821069	UBAP2L
cg14571194	chr18	46385304	-0.686999	2.66e-06	0.00833934	SMAD7
cg27081049	chr6	167592570	0.687077	2.65e-06	0.00833934	TCP10L2
cg01300291	chr3	194980397	-0.687239	2.63e-06	0.00833934	XXYLT1
cg19051045	chr10	10933670	0.686752	2.69e-06	0.00837707	LINC00710
cg11413443	chr4	155505887	0.686207	2.76e-06	0.00847478	FGA
cg17069914	chr3	174162456	-0.686301	2.74e-06	0.00847478	NAALADL2
cg19754833	chrX	110039080	-0.6856	2.83e-06	0.00865877	CHRDL1
cg05301976	chr21	38441210	-0.685417	2.86e-06	0.00867321	PIGP
cg16099496	chr7	139476910	0.685103	2.9e-06	0.00874153	HIPK2
cg03005121	chr22	46933669	-0.684365	3e-06	0.00887521	CELSR1
cg27431877	chr12	124911924	-0.684209	3.02e-06	0.00887521	MIR6880
cg20660212	chrX	15511430	-0.684201	3.02e-06	0.00887521	PIR
cg06061787	chr7	21500029	0.684274	3.01e-06	0.00887521	SP4
cg27340723	chr16	4061608	-0.684001	3.05e-06	0.00889945	LOC102724927
cg14335349	chr9	127148781	-0.683651	3.1e-06	0.00898609	PSMB7
cg11249762	chr17	75434612	-0.682708	3.24e-06	0.00914548	SEPT10
cg10914710	chr3	184348804	0.682172	3.32e-06	0.00914548	EPHB3
cg25114611	chr6	35696870	-0.682368	3.29e-06	0.00914548	FKBP5
cg00940577	chr17	28803884	-0.682027	3.34e-06	0.00914548	GOSR1
cg18354986	chr10	106071252	0.682726	3.24e-06	0.00914548	LOC101927472
cg07237326	chr19	37742739	-0.68196	3.35e-06	0.00914548	LOC101927667
cg20000812	chr6	99276697	-0.682026	3.34e-06	0.00914548	POU3F2
cg21764708	chr7	151493629	-0.681904	3.36e-06	0.00914548	PRKAG2
cg12284382	chr22	35940438	-0.683092	3.18e-06	0.00914548	RASD2
cg00958217	chr1	6681584	0.682376	3.29e-06	0.00914548	THAP3
cg00981879	chrX	39680221	-0.681564	3.42e-06	0.0092329	BCOR
cg09022607	chr10	114712695	-0.681126	3.49e-06	0.0093636	TCF7L2
cg18729704	chr10	105159484	-0.680808	3.54e-06	0.00944362	PDCD11
cg04748321	chr17	14140734	0.680599	3.57e-06	0.00944591	CDRT15
cg09050461	chr5	180072420	-0.680285	3.62e-06	0.00944591	FLT4
cg26515213	chr12	94171127	-0.680351	3.61e-06	0.00944591	LOC101928731
cg16115711	chr8	43401874	0.680324	3.62e-06	0.00944591	POTEA
cg06909229	chr7	54902026	0.679998	3.67e-06	0.00946574	LOC100996654
cg15453708	chr7	151493647	-0.679984	3.67e-06	0.00946574	PRKAG2
cg06731599	chrX	40440704	-0.678948	3.85e-06	0.00950693	ATP6AP2
cg27659862	chr17	30882177	0.678723	3.89e-06	0.00950693	CDK5R1
cg19705626	chr12	133066682	-0.67915	3.81e-06	0.00950693	FBRSL1
cg06295687	chr16	30006300	-0.67956	3.74e-06	0.00950693	HIRIP3
cg23720528	chr10	92501798	0.678571	3.92e-06	0.00950693	HTR7
cg07436694	chr16	21638444	-0.679181	3.81e-06	0.00950693	IGSF6
cg06489569	chr16	87589319	-0.678385	3.95e-06	0.00950693	JPH3
cg23215600	chr3	134356086	0.678294	3.96e-06	0.00950693	KY
cg05591741	chr17	70053833	0.679085	3.83e-06	0.00950693	LOC102723517
cg04785213	chr12	69743616	-0.679232	3.8e-06	0.00950693	LYZ
cg16057915	chr1	10690564	-0.679563	3.74e-06	0.00950693	PEX14
cg17081436	chr3	51456307	0.678392	3.95e-06	0.00950693	RBM15B
cg06218079	chr17	80834228	-0.678503	3.93e-06	0.00950693	ZNF750
cg01771479	chr8	144198810	-0.678104	4e-06	0.00953793	LY6H
cg23745290	chr4	106392021	-0.677945	4.03e-06	0.0095555	PPA2
cg06196801	chr12	121164025	-0.677514	4.11e-06	0.00959044	ACADS
cg12660343	chr10	103816311	0.67753	4.1e-06	0.00959044	C10orf76
cg07353685	chr1	153536278	-0.677565	4.1e-06	0.00959044	S100A2
cg00088844	chr12	52317349	-0.677021	4.2e-06	0.00964969	ACVRL1
cg14395761	chr17	81018559	-0.676918	4.22e-06	0.00964969	B3GNTL1
cg07201475	chr2	151768348	-0.67715	4.18e-06	0.00964969	LOC101929282
cg19903738	chr4	71069600	0.677092	4.19e-06	0.00964969	ODAM
cg15293061	chr6	30522620	0.676673	4.27e-06	0.00970686	PRR3
cg27050987	chr10	97516407	-0.676329	4.33e-06	0.00977796	ENTPD1
ch.3.39794766R	chr3	39819762	-0.676285	4.34e-06	0.00977796	MYRIP
cg02288819	chr16	54542294	0.67607	4.38e-06	0.00979773	IRX3
cg22044398	chr6	106583179	0.676017	4.39e-06	0.00979773	PRDM1
cg07440826	chr16	89882328	-0.675391	4.52e-06	0.00980689	FANCA
cg10565512	chr14	75748252	0.675385	4.52e-06	0.00980689	FOS
cg22580712	chr15	99191230	-0.67559	4.48e-06	0.00980689	IGF1R
cg01734240	chr12	7941043	-0.675477	4.5e-06	0.00980689	NANOG
cg00276826	chr10	18940907	-0.675661	4.46e-06	0.00980689	NSUN6
cg00864860	chr1	7907996	0.675337	4.53e-06	0.00980689	UTS2
cg11441553	chr12	57614120	-0.675107	4.58e-06	0.00983665	NXPH4
cg11332388	chr1	42922083	-0.675053	4.59e-06	0.00983665	PPCS
cg04044445	chr11	44117811	-0.674201	4.77e-06	0.0100253	EXT2
cg06898463	chr10	70089597	-0.674489	4.7e-06	0.0100253	HNRNPH3
cg05100479	chrX	113819290	-0.674293	4.75e-06	0.0100253	HTR2C
cg03010388	chrX	18693162	-0.674231	4.76e-06	0.0100253	RS1
cg14182041	chr10	9919856	0.67407	4.79e-06	0.0100368	LOC101928298
cg01866455	chr16	8926201	0.67363	4.89e-06	0.0100434	CARHSP1
cg24872300	chr19	607586	-0.673457	4.93e-06	0.0100434	HCN2
cg11406453	chr1	101602562	0.673789	4.85e-06	0.0100434	LOC101928370
cg23843705	chr1	12270775	-0.673495	4.92e-06	0.0100434	MIR4632
cg05602356	chr5	58334856	-0.673431	4.93e-06	0.0100434	PDE4D
cg11243304	chr1	179074614	0.673636	4.89e-06	0.0100434	TOR3A
cg18537205	chr10	114575091	-0.672748	5.08e-06	0.0103056	LOC103344931
cg14700707	chr6	32191840	-0.67253	5.13e-06	0.0103119	NOTCH4
cg16288248	chr7	87230087	-0.672596	5.12e-06	0.0103119	RUNDC3B
cg26746331	chr16	53737506	-0.672342	5.18e-06	0.0103518	RPGRIP1L
cg04133652	chr17	36860971	-0.672079	5.24e-06	0.0104261	MLLT6
cg02879784	chr3	128880367	-0.67181	5.3e-06	0.0105037	ISY1-RAB43
cg23346544	chr8	80731144	-0.671334	5.41e-06	0.0105859	LOC101927067
cg16832551	chrX	7895861	-0.671419	5.39e-06	0.0105859	PNPLA4
ch.8.1960908F	chr8	97321236	0.671433	5.39e-06	0.0105859	PTDSS1
cg04519789	chr14	76906056	0.670874	5.52e-06	0.0106007	ESRRB
cg25344401	chr7	4755415	-0.67081	5.54e-06	0.0106007	FOXK1
cg26323797	chrX	53461386	-0.671141	5.46e-06	0.0106007	HSD17B10
cg00527825	chr15	74218418	-0.670898	5.52e-06	0.0106007	LOXL1
cg24331384	chr12	110337835	-0.67088	5.52e-06	0.0106007	TCHP
cg18054578	chr19	47735960	-0.670408	5.64e-06	0.0106285	BBC3
cg01473816	chr11	34535281	0.670363	5.65e-06	0.0106285	ELF5
cg16757896	chr4	179059757	0.67053	5.61e-06	0.0106285	LINC01099
cg04557665	chr10	114712410	-0.670482	5.62e-06	0.0106285	TCF7L2
cg23330451	chr3	138739922	-0.670179	5.69e-06	0.0106311	PRR23B
cg13033054	chr21	33948561	0.670166	5.7e-06	0.0106311	TCP10L
cg17010895	chr2	65731517	-0.669961	5.75e-06	0.0106384	SPRED2
cg01883578	chr16	52579244	-0.670017	5.73e-06	0.0106384	TOX3
cg26548077	chr7	134866975	0.669737	5.81e-06	0.0106552	C7orf49
cg17696629	chr8	94713190	-0.669807	5.79e-06	0.0106552	FAM92A1
cg12816057	chr5	148034206	-0.669463	5.88e-06	0.0106958	HTR4
cg12797594	chr22	36236395	-0.669533	5.86e-06	0.0106958	RBFOX2
cg24896109	chr7	91764007	-0.66932	5.91e-06	0.0107189	CYP51A1
cg09484541	chr5	74161187	-0.668916	6.02e-06	0.0107787	FAM169A
cg26177213	chr7	4754566	-0.668957	6.01e-06	0.0107787	FOXK1
cg08070022	chr3	101497478	-0.66906	5.98e-06	0.0107787	NXPE3
cg00806481	chr1	2996650	-0.668381	6.16e-06	0.0109222	PRDM16
cg01565160	chr20	61512901	-0.668284	6.19e-06	0.0109222	TCFL5
cg25799020	chr19	11959497	-0.668316	6.18e-06	0.0109222	ZNF439
cg05603784	chr16	88499083	-0.668248	6.2e-06	0.0109222	ZNF469
cg10958452	chr1	44114346	-0.66811	6.23e-06	0.0109448	KDM4A
cg25117875	chr12	14413581	-0.667893	6.29e-06	0.0109914	ATF7IP
cg02023973	chr16	1519973	-0.667832	6.31e-06	0.0109914	CLCN7
cg19061690	chr17	46080304	-0.667219	6.48e-06	0.011158	CDK5RAP3
cg13984060	chr8	145018816	-0.667274	6.46e-06	0.011158	PLEC
cg20748955	chr11	118016902	-0.667389	6.43e-06	0.011158	SCN4B
cg01316378	chr10	63629580	-0.666871	6.58e-06	0.0111864	ARID5B
cg20481909	chr7	128577914	-0.667071	6.52e-06	0.0111864	IRF5
cg08492205	chr10	103879827	-0.666807	6.6e-06	0.0111864	LDB1
cg13033578	chr19	2302995	-0.666867	6.58e-06	0.0111864	LINGO3
cg23586172	chr17	55484600	-0.666567	6.67e-06	0.0112493	LOC101927557
cg14237903	chr17	60729448	-0.666503	6.68e-06	0.0112493	MRC2
cg04555966	chr7	44185986	-0.66629	6.75e-06	0.0113107	MYL7
cg00317010	chr3	52569752	-0.665968	6.84e-06	0.0114265	NT5DC2
cg07298940	chr7	113854656	0.665759	6.9e-06	0.0114443	FOXP2
cg22504528	chr22	26951369	0.665797	6.89e-06	0.0114443	MIR548J
cg19695867	chr1	109585390	-0.665561	6.96e-06	0.0114997	WDR47
cg06782350	chr15	41060394	0.665227	7.06e-06	0.0115497	C15orf62
cg04234190	chr1	39568235	-0.66532	7.03e-06	0.0115497	MACF1
cg10018519	chr2	11970078	-0.665204	7.07e-06	0.0115497	MIR4262
cg24252656	chr4	20884321	0.665045	7.12e-06	0.0115868	KCNIP4
cg16245431	chr7	1005089	-0.664852	7.18e-06	0.0116412	ADAP1
cg11706911	chr1	15910989	-0.66463	7.25e-06	0.0116703	AGMAT
cg24759101	chr19	15695420	-0.664542	7.27e-06	0.0116703	CYP4F8
cg24235904	chr11	72929167	-0.664571	7.27e-06	0.0116703	P2RY2
cg01252526	chr16	711033	-0.664402	7.32e-06	0.0116986	RHOT2
cg21114806	chrX	152909208	-0.664299	7.35e-06	0.0117086	DUSP9
cg24411488	chr10	1167737	0.663885	7.48e-06	0.0117296	LINC00200
cg09953287	chr10	130009413	-0.663932	7.47e-06	0.0117296	LINC01163
cg25373624	chr17	55683689	0.663776	7.52e-06	0.0117296	LOC101927539
cg10796603	chrX	133676860	-0.663875	7.49e-06	0.0117296	MIR542
cg03586793	chr14	104312558	-0.663705	7.54e-06	0.0117296	PPP1R13B
cg18678763	chr11	4115507	-0.663845	7.5e-06	0.0117296	RRM1
cg05902273	chr16	11351199	-0.663681	7.55e-06	0.0117296	SOCS1
cg04554652	chr10	103880979	-0.663583	7.58e-06	0.0117358	LDB1
cg09368670	chr1	109234826	-0.663507	7.6e-06	0.0117358	PRPF38B
cg20269554	chr1	55181235	-0.6631	7.74e-06	0.011901	TTC4
cg22880820	chr9	35665522	-0.662558	7.92e-06	0.0119075	ARHGEF39
cg13318964	chr6	32337970	0.662178	8.05e-06	0.0119075	C6orf10
cg23526329	chr3	105685022	-0.662373	7.98e-06	0.0119075	CBLB
cg06861672	chr19	51727798	-0.66226	8.02e-06	0.0119075	CD33
cg19142054	chr18	580258	0.661828	8.17e-06	0.0119075	CETN1
cg01026009	chr7	155294404	0.66187	8.16e-06	0.0119075	CNPY1
cg01414882	chr7	27192480	-0.661924	8.14e-06	0.0119075	HOXA7
cg00871979	chr18	11982063	-0.662189	8.05e-06	0.0119075	IMPA2
cg02019444	chr21	35016787	-0.662151	8.06e-06	0.0119075	ITSN1
cg04974940	chr14	90993412	0.662789	7.84e-06	0.0119075	LINC00642
cg23244790	chr5	140811102	-0.662442	7.96e-06	0.0119075	PCDHGA12
cg07556057	chr8	96142671	-0.66278	7.85e-06	0.0119075	PLEKHF2
cg00310523	chr12	86230176	-0.662879	7.81e-06	0.0119075	RASSF9
cg14116596	chr7	139528673	-0.66199	8.11e-06	0.0119075	TBXAS1
cg05900530	chr3	167371353	-0.661979	8.12e-06	0.0119075	WDR49
cg11151402	chr5	159820339	-0.662699	7.87e-06	0.0119075	ZBED8
cg10768063	chr15	29213736	0.66143	8.31e-06	0.0119398	APBA2
cg18947360	chr1	11112976	-0.661384	8.33e-06	0.0119398	MASP2
cg06610548	chr17	75033233	-0.661463	8.3e-06	0.0119398	SEC14L1
cg19272348	chr17	1521405	-0.661521	8.28e-06	0.0119398	SLC43A2
cg14009440	chr1	45138784	-0.661642	8.24e-06	0.0119398	TMEM53
cg26497399	chr12	48215165	-0.661037	8.45e-06	0.0120265	HDAC7
cg14234545	chr9	136706336	-0.661046	8.45e-06	0.0120265	SARDH
cg07400503	chr10	134110222	-0.660987	8.47e-06	0.0120265	STK32C
cg14265434	chr6	153323881	-0.660827	8.53e-06	0.0120702	MTRF1L
cg09370115	chr13	26796632	-0.660653	8.59e-06	0.0120829	RNF6
cg05954120	chr1	156254757	-0.660687	8.58e-06	0.0120829	TMEM79
cg16269048	chr22	38851318	-0.660455	8.66e-06	0.0120931	KCNJ4
cg01820777	chr7	1499734	-0.660402	8.68e-06	0.0120931	MICALL2
cg14147151	chr9	138948000	-0.660337	8.7e-06	0.0120931	NACC2
cg11998307	chr17	1549434	-0.66048	8.65e-06	0.0120931	SCARF1
cg18342866	chr1	114468988	-0.66018	8.76e-06	0.0121358	HIPK1-AS1
cg12764201	chr1	10510123	-0.6599	8.87e-06	0.0121747	CORT
cg15611037	chr6	35387204	-0.659872	8.88e-06	0.0121747	FANCE
cg22828884	chr3	71217277	-0.659983	8.84e-06	0.0121747	FOXP1
cg09104050	chr16	68563912	0.659812	8.9e-06	0.0121747	ZFP90
cg06350097	chr1	161474970	-0.659455	9.03e-06	0.0123211	FCGR2A
cg26826339	chr8	24366086	-0.659384	9.06e-06	0.0123211	LOC101929294
cg02325318	chr14	96505636	-0.658641	9.35e-06	0.0123214	C14orf132
cg10960675	chr2	53994559	0.658618	9.36e-06	0.0123214	CHAC2
cg10099813	chr4	15022372	0.658379	9.45e-06	0.0123214	CPEB2
cg13898605	chr17	9675212	-0.658778	9.3e-06	0.0123214	DHRS7C
cg25935985	chr5	180072405	-0.658885	9.25e-06	0.0123214	FLT4
cg11960033	chr5	127323755	0.658417	9.44e-06	0.0123214	LINC01184
cg17594003	chr2	145278808	-0.658043	9.59e-06	0.0123214	LINC01412
cg21435375	chr2	172878103	-0.659307	9.09e-06	0.0123214	METAP1D
cg21058391	chr4	160027487	-0.657909	9.64e-06	0.0123214	MIR3688-2
cg14428166	chr10	95123753	-0.658223	9.52e-06	0.0123214	MYOF
cg09372617	chr1	198136518	0.658069	9.58e-06	0.0123214	NEK7
cg04964845	chr14	60761524	-0.657922	9.64e-06	0.0123214	PPM1A
cg12069736	chr14	102288479	-0.659125	9.16e-06	0.0123214	PPP2R5C
cg03928182	chr12	71314662	-0.658553	9.38e-06	0.0123214	PTPRR
cg21899921	chr7	73669227	-0.658459	9.42e-06	0.0123214	RFC2
cg03005293	chr1	151805241	-0.658124	9.56e-06	0.0123214	RORC
cg11356706	chr20	656240	-0.659163	9.15e-06	0.0123214	SCRT2
cg08001592	chr17	48350867	-0.658373	9.46e-06	0.0123214	TMEM92
cg21443659	chr2	217745721	-0.657962	9.62e-06	0.0123214	TNP1
cg05933857	chr11	2422696	-0.658478	9.41e-06	0.0123214	TSSC4
cg15751406	chr19	8934543	0.658414	9.44e-06	0.0123214	ZNF558
cg03293732	chr17	38017814	0.657732	9.71e-06	0.0123421	IKZF3
cg02301724	chr6	30068934	-0.657778	9.7e-06	0.0123421	TRIM31
cg06854306	chr4	10575210	0.657529	9.8e-06	0.0124125	CLNK
cg16890879	chrX	25029629	-0.657389	9.85e-06	0.0124434	ARX
cg12509665	chr22	47082044	-0.657267	9.9e-06	0.0124434	CERK
cg18780288	chr10	111659903	-0.657318	9.88e-06	0.0124434	XPNPEP1
cg11386711	chr3	186651116	-0.65702	1e-05	0.0125371	ST6GAL1
cg15610437	chr19	827821	-0.656145	1.04e-05	0.0125599	AZU1
cg05824936	chr17	1134909	-0.656172	1.04e-05	0.0125599	BHLHA9
cg02396676	chr3	45067564	-0.656503	1.02e-05	0.0125599	CLEC3B
cg16221606	chr7	1819294	0.656809	1.01e-05	0.0125599	ELFN1-AS1
cg17832062	chrX	19139978	-0.656492	1.02e-05	0.0125599	GPR64
cg21097733	chr17	46623729	-0.656616	1.02e-05	0.0125599	HOXB2
cg05495546	chr5	113390551	0.656541	1.02e-05	0.0125599	KCNN2
cg20934416	chr5	17444401	-0.656204	1.04e-05	0.0125599	LOC401177
cg05700616	chr4	24246786	0.65627	1.03e-05	0.0125599	MIR573
cg11311053	chr12	124912049	-0.656681	1.02e-05	0.0125599	MIR6880
cg05431974	chr17	736590	0.656052	1.04e-05	0.0125599	NXN
cg00101715	chr3	101497475	-0.656361	1.03e-05	0.0125599	NXPE3
cg18015035	chrX	19002577	-0.656061	1.04e-05	0.0125599	PHKA2
cg17890778	chr7	94285288	-0.656229	1.03e-05	0.0125599	SGCE
cg09555736	chr16	474271	-0.65595	1.05e-05	0.0125795	RAB11FIP3
cg08969377	chr17	80915263	0.655554	1.06e-05	0.0125854	B3GNTL1
cg08832851	chr12	92535822	0.655654	1.06e-05	0.0125854	C12orf79
cg11194613	chr11	70268728	-0.655794	1.05e-05	0.0125854	CTTN
cg06214869	chr7	85151454	0.655725	1.06e-05	0.0125854	SEMA3D
cg10581256	chr10	43133692	-0.655581	1.06e-05	0.0125854	ZNF33B
cg25386534	chr7	148845555	-0.655569	1.06e-05	0.0125854	ZNF398
cg02957197	chr1	26449233	-0.655348	1.07e-05	0.0126267	PDIK1L
cg10113101	chr7	30029743	-0.655356	1.07e-05	0.0126267	SCRN1
cg13686044	chr17	14736367	-0.655212	1.08e-05	0.0126649	CDRT7
cg24947324	chr19	4566677	0.655051	1.09e-05	0.0127161	SEMA6B
cg06738887	chr15	60688010	-0.654758	1.1e-05	0.0127559	ANXA2
cg21932466	chr11	62107601	-0.654876	1.09e-05	0.0127559	ASRGL1
cg23327851	chr14	21423684	-0.654724	1.1e-05	0.0127559	RNASE2
cg23668257	chr7	99102081	-0.654836	1.1e-05	0.0127559	ZKSCAN5
cg23210971	chr4	88049275	-0.654644	1.1e-05	0.0127653	KLHL8
cg24578853	chr6	30710755	0.654532	1.11e-05	0.0127915	FLOT1
cg09877117	chr19	47735882	-0.653829	1.14e-05	0.0129103	BBC3
cg25619303	chrX	40017965	-0.653334	1.17e-05	0.0129103	BCOR
cg16217908	chr3	111809470	-0.652875	1.19e-05	0.0129103	C3orf52
cg25863967	chr7	130049683	-0.653766	1.15e-05	0.0129103	CPA1
cg08894273	chr1	161109487	-0.653361	1.17e-05	0.0129103	DEDD
cg15878568	chr6	30923865	-0.652989	1.18e-05	0.0129103	DPCR1
cg05019583	chr14	90359557	0.65413	1.13e-05	0.0129103	EFCAB11
cg12661229	chr3	49840147	-0.652879	1.19e-05	0.0129103	FAM212A
cg08196960	chrX	16141578	-0.653695	1.15e-05	0.0129103	GRPR
cg17826006	chr8	1955196	-0.652902	1.19e-05	0.0129103	KBTBD11
cg07708516	chr12	8815359	0.653622	1.15e-05	0.0129103	MFAP5
cg15771432	chr7	157477308	-0.654041	1.13e-05	0.0129103	MIR153-2
cg23925513	chr17	6923526	-0.653439	1.16e-05	0.0129103	MIR497HG
cg08694574	chr16	86011615	-0.653259	1.17e-05	0.0129103	MIR6774
cg11620896	chr11	65627023	-0.653137	1.18e-05	0.0129103	MUS81
cg20100745	chr8	134307728	-0.652852	1.19e-05	0.0129103	NDRG1
cg21684654	chr7	100203651	-0.653166	1.17e-05	0.0129103	PCOLCE-AS1
cg22078451	chr5	58335681	-0.653808	1.14e-05	0.0129103	PDE4D
cg01298757	chr12	54576256	0.653152	1.18e-05	0.0129103	SMUG1
cg14825593	chr13	99188998	-0.653762	1.15e-05	0.0129103	STK24
cg24073022	chr9	108424034	0.653324	1.17e-05	0.0129103	TAL2
cg01622948	chr21	45811547	-0.653785	1.14e-05	0.0129103	TRPM2-AS
cg06951477	chr2	3382031	-0.65413	1.13e-05	0.0129103	TSSC1
cg17852752	chr19	11998206	-0.652977	1.18e-05	0.0129103	ZNF69
cg10390922	chr17	58755255	-0.652158	1.22e-05	0.0129221	BCAS3
cg13255398	chr11	16836827	-0.65196	1.23e-05	0.0129221	C11orf58
cg16238149	chr13	111173329	-0.652729	1.2e-05	0.0129221	COL4A2-AS1
cg12057563	chrX	135230841	-0.651498	1.26e-05	0.0129221	FHL1
cg07177300	chrX	12156499	-0.651672	1.25e-05	0.0129221	FRMPD4
cg09147140	chr8	1924394	-0.651726	1.25e-05	0.0129221	KBTBD11
cg05255811	chr6	39192009	-0.651744	1.25e-05	0.0129221	KCNK5
cg18522808	chr19	34263414	0.651915	1.24e-05	0.0129221	KCTD15
cg24277791	chr7	103968615	-0.651831	1.24e-05	0.0129221	LHFPL3
cg10786829	chr13	44545173	-0.652608	1.2e-05	0.0129221	LINC00284
cg22611980	chr3	177063402	-0.651449	1.26e-05	0.0129221	LINC00501
cg12874602	chr11	65329145	0.651481	1.26e-05	0.0129221	LTBP3
cg14245102	chr14	101292967	-0.651461	1.26e-05	0.0129221	MEG3
cg21283739	chr17	26594300	0.651513	1.26e-05	0.0129221	PPY2
cg20945566	chr17	46800020	-0.651519	1.26e-05	0.0129221	PRAC1
cg17639959	chr2	73297338	-0.651668	1.25e-05	0.0129221	SFXN5
cg02097604	chr17	17750910	-0.652425	1.21e-05	0.0129221	SREBF1
cg10661163	chr7	116592959	-0.651837	1.24e-05	0.0129221	ST7
cg01467503	chr1	16692150	-0.651748	1.24e-05	0.0129221	SZRD1
cg26907472	chr16	69006828	-0.651584	1.25e-05	0.0129221	TANGO6
cg05624954	chr5	179340170	-0.652217	1.22e-05	0.0129221	TBC1D9B
cg22020558	chr14	103590115	-0.652066	1.23e-05	0.0129221	TNFAIP2
cg17840453	chr19	59055720	-0.65183	1.24e-05	0.0129221	TRIM28
cg05754719	chr21	45811549	-0.651443	1.26e-05	0.0129221	TRPM2-AS
cg21238457	chr11	75917353	-0.651392	1.26e-05	0.0129221	WNT11
cg14524936	chr11	20627597	-0.651125	1.28e-05	0.0130045	SLC6A5
cg17761837	chr19	23871266	-0.651139	1.28e-05	0.0130045	ZNF675
cg07416383	chr7	155302899	-0.651038	1.28e-05	0.0130101	CNPY1
cg05335944	chr10	13749010	-0.651003	1.28e-05	0.0130101	PRPF18
cg12297935	chr1	236902707	0.650946	1.29e-05	0.0130111	ACTN2
cg05499338	chr16	81517665	-0.650771	1.3e-05	0.0130748	CMIP
cg17875922	chr6	37045823	-0.650636	1.3e-05	0.013088	FGD2
cg23979420	chr19	44646248	-0.650646	1.3e-05	0.013088	ZNF234
cg13716829	chr9	140196785	0.650303	1.32e-05	0.0132075	NRARP
cg07671752	chr5	176734858	-0.650356	1.32e-05	0.0132075	PRELID1
cg26943082	chr6	31802422	-0.650169	1.33e-05	0.0132208	C6orf48
cg23087635	chr10	134581856	0.650222	1.33e-05	0.0132208	NKX6-2
cg07658508	chr4	973177	-0.649646	1.36e-05	0.0132384	DGKQ
cg03462733	chr15	80445229	-0.649904	1.34e-05	0.0132384	FAH
cg12690246	chr12	50356869	-0.649603	1.36e-05	0.0132384	LOC101927318
cg01605783	chr21	45232587	-0.649594	1.36e-05	0.0132384	LOC284837
cg12070022	chr7	130130189	-0.650056	1.33e-05	0.0132384	MESTIT1
cg01870113	chr9	140106010	-0.649708	1.35e-05	0.0132384	NDOR1
cg21959874	chr1	166809384	-0.649997	1.34e-05	0.0132384	POGK
cg07161369	chr7	38350464	-0.649855	1.35e-05	0.0132384	TRG-AS1
cg08510727	chr3	33482329	-0.649935	1.34e-05	0.0132384	UBP1
cg19523667	chr7	44795780	-0.649797	1.35e-05	0.0132384	ZMIZ2
cg02084118	chr7	971027	-0.64936	1.37e-05	0.0132952	ADAP1
cg22321572	chr6	168225923	-0.649329	1.37e-05	0.0132952	MLLT4-AS1
cg01256089	chr16	77822500	-0.649396	1.37e-05	0.0132952	VAT1L
cg06928952	chr16	87736670	-0.648797	1.4e-05	0.0135154	KLHDC4
cg18399075	chr19	21657650	-0.648775	1.41e-05	0.0135154	LINC00664
cg24434387	chr17	45051692	-0.648765	1.41e-05	0.0135154	MIR5089
cg00605988	chr16	31548698	-0.647975	1.45e-05	0.0135202	AHSP
cg12044210	chr15	29213858	0.646529	1.54e-05	0.0135202	APBA2
cg07366300	chr19	41934715	-0.648402	1.43e-05	0.0135202	B3GNT8
cg10683646	chr4	42153195	-0.647716	1.47e-05	0.0135202	BEND4
cg14976569	chr19	4667105	-0.646405	1.55e-05	0.0135202	C19orf10
cg13054212	chr4	186356202	-0.647376	1.49e-05	0.0135202	C4orf47
cg26956157	chr16	89036698	0.647009	1.51e-05	0.0135202	CBFA2T3
cg00069261	chr16	22386531	-0.647129	1.5e-05	0.0135202	CDR2
cg21788396	chr15	78423938	-0.648429	1.43e-05	0.0135202	CIB2
cg03447908	chr3	45076599	-0.647233	1.5e-05	0.0135202	CLEC3B
cg08862479	chr5	177889945	-0.646465	1.54e-05	0.0135202	COL23A1
cg15980656	chr8	97583236	-0.646368	1.55e-05	0.0135202	CPQ
cg17491456	chr5	39424524	-0.646814	1.52e-05	0.0135202	DAB2
cg05699139	chrX	95940153	-0.648483	1.42e-05	0.0135202	DIAPH2
cg24073755	chr1	231955433	-0.647071	1.51e-05	0.0135202	DISC2
cg11157838	chrX	68114452	-0.648351	1.43e-05	0.0135202	EFNB1
cg13435679	chr9	140678883	0.647601	1.47e-05	0.0135202	EHMT1-IT1
cg11165752	chr7	27198189	-0.648351	1.43e-05	0.0135202	HOXA7
cg03640036	chr6	19664434	0.647145	1.5e-05	0.0135202	ID4
cg22974837	chr8	25315063	-0.648427	1.43e-05	0.0135202	KCTD9
cg02233518	chr10	135005330	0.64771	1.47e-05	0.0135202	KNDC1
cg02885042	chr7	156113848	0.647346	1.49e-05	0.0135202	LOC285889
cg23023820	chr15	66545913	-0.646764	1.52e-05	0.0135202	MEGF11
cg18219562	chr17	41773643	-0.646775	1.52e-05	0.0135202	MEOX1
cg12640653	chr5	168183115	0.647715	1.47e-05	0.0135202	MIR218-2
cg19525085	chr6	170706018	0.646622	1.53e-05	0.0135202	MIR4644
cg26338428	chr4	148767763	0.646766	1.52e-05	0.0135202	MIR4799
cg05486035	chr16	56697088	-0.648087	1.45e-05	0.0135202	MT1G
cg06182359	chr1	161088957	-0.648196	1.44e-05	0.0135202	NIT1
cg04231340	chr16	50501845	-0.647315	1.49e-05	0.0135202	NKD1
cg01394461	chr1	887576	-0.646649	1.53e-05	0.0135202	NOC2L
cg04847841	chr21	34351148	0.647164	1.5e-05	0.0135202	OLIG2
cg08252369	chr6	88299923	-0.647258	1.49e-05	0.0135202	ORC3
cg07593264	chr22	43410455	-0.648172	1.44e-05	0.0135202	PACSIN2
cg05389034	chr1	144595718	-0.647259	1.49e-05	0.0135202	PFN1P2
cg23012731	chr1	33438978	-0.647811	1.46e-05	0.0135202	RNF19B
cg18949300	chr6	167275778	-0.648089	1.45e-05	0.0135202	RPS6KA2
cg22024508	chr19	16771032	-0.646725	1.53e-05	0.0135202	SMIM7
cg00944666	chr6	107926037	0.64722	1.5e-05	0.0135202	SOBP
cg10680940	chr15	38545029	-0.646388	1.55e-05	0.0135202	SPRED1
cg26588076	chr17	17741631	-0.647683	1.47e-05	0.0135202	SREBF1
cg26659853	chr1	92282206	-0.64681	1.52e-05	0.0135202	TGFBR3
cg03209720	chr6	157727126	-0.647328	1.49e-05	0.0135202	TMEM242
cg15396367	chr9	139972779	-0.646565	1.54e-05	0.0135202	UAP1L1
cg06049972	chr3	48646375	-0.646907	1.52e-05	0.0135202	UQCRC1
cg19331397	chr6	33236353	-0.646611	1.53e-05	0.0135202	VPS52
cg06329093	chr16	67449835	-0.647563	1.48e-05	0.0135202	ZDHHC1
cg21365364	chr20	18568287	-0.646303	1.55e-05	0.0135293	DTD1
cg26624673	chr8	67349092	-0.646152	1.56e-05	0.0135851	ADHFE1
cg21974239	chr22	50700478	-0.6461	1.57e-05	0.0135871	MAPK12
cg25673241	chr17	78694856	0.645995	1.57e-05	0.0136177	LOC101928855
cg21044968	chr6	111895086	-0.645923	1.58e-05	0.0136311	TRAF3IP2
cg02411275	chr1	4831200	0.645639	1.6e-05	0.013681	AJAP1
cg22498840	chr9	37903528	-0.645653	1.59e-05	0.013681	SLC25A51
cg04355435	chr1	43736290	-0.645757	1.59e-05	0.013681	TMEM125
cg14340336	chr17	40089267	-0.645661	1.59e-05	0.013681	TTC25
cg06943667	chr11	12030278	-0.64558	1.6e-05	0.0136875	DKK3
cg03861029	chr3	49058423	-0.645521	1.6e-05	0.0136932	DALRD3
cg03830597	chr13	28747020	0.645375	1.61e-05	0.0137474	PAN3-AS1
cg02569086	chr12	26985672	-0.644828	1.65e-05	0.0138975	ITPR2
cg13346459	chr2	74721614	0.645008	1.64e-05	0.0138975	LBX2
cg01699819	chr7	1052092	-0.645053	1.63e-05	0.0138975	MIR339
cg12785643	chr6	30523313	-0.644819	1.65e-05	0.0138975	PRR3
cg05569131	chr6	36665620	-0.644907	1.64e-05	0.0138975	RAB44
cg06094523	chr1	43398103	0.644901	1.64e-05	0.0138975	SLC2A1-AS1
cg16490757	chr10	75908011	0.644589	1.66e-05	0.0139468	AP3M1
cg06585108	chr10	134671604	0.644635	1.66e-05	0.0139468	NKX6-2
cg25790043	chrX	119148071	0.644682	1.66e-05	0.0139468	RHOXF2B
cg00835825	chr16	85608058	-0.644439	1.67e-05	0.0139496	GSE1
cg06491249	chr3	118754097	-0.644414	1.68e-05	0.0139496	IGSF11
cg02411995	chr16	4851344	-0.644397	1.68e-05	0.0139496	ROGDI
cg18702935	chr13	48507440	-0.644417	1.68e-05	0.0139496	SUCLA2
cg12974394	chr1	150522266	-0.643647	1.73e-05	0.013982	ADAMTSL4
cg14221252	chr9	139589413	-0.643912	1.71e-05	0.013982	AGPAT2
cg20180272	chr11	10469707	0.644098	1.7e-05	0.013982	AMPD3
cg01663677	chr7	134396931	0.64387	1.71e-05	0.013982	BPGM
cg23255835	chr2	29338121	-0.644046	1.7e-05	0.013982	CLIP4
cg11106264	chr10	22331872	-0.643736	1.72e-05	0.013982	DNAJC1
cg11822812	chr5	140052017	-0.644032	1.7e-05	0.013982	DND1
cg26578983	chr16	85075249	-0.64387	1.71e-05	0.013982	KIAA0513
cg11861448	chr19	475042	-0.643942	1.71e-05	0.013982	ODF3L2
cg23644992	chr2	71126606	-0.643696	1.72e-05	0.013982	VAX2
cg03499675	chr6	31744339	-0.643748	1.72e-05	0.013982	VWA7
cg17526462	chr10	49892927	-0.643987	1.7e-05	0.013982	WDFY4
cg07346187	chr6	149775621	-0.643668	1.73e-05	0.013982	ZC3H12D
cg01919374	chr8	135469790	-0.644047	1.7e-05	0.013982	ZFAT-AS1
cg14396421	chr19	21769190	-0.643991	1.7e-05	0.013982	ZNF429
cg17404534	chr7	6461991	-0.643284	1.75e-05	0.0140072	DAGLB
cg12920361	chr7	150445474	0.643312	1.75e-05	0.0140072	GIMAP5
cg25853622	chr3	188425256	-0.643486	1.74e-05	0.0140072	LPP-AS1
cg13503143	chr2	109951470	0.643388	1.75e-05	0.0140072	MIR4266
cg01569204	chr1	218337839	-0.643285	1.75e-05	0.0140072	RRP15
cg20490031	chr18	61143926	0.643324	1.75e-05	0.0140072	SERPINB5
cg26714514	chr8	81889651	0.64349	1.74e-05	0.0140072	ZNF704
cg15751090	chr2	69534751	-0.643156	1.76e-05	0.0140407	GFPT1
cg00939082	chr10	17659779	-0.643089	1.77e-05	0.0140407	PTPLA
cg06894687	chr1	180123317	-0.643121	1.76e-05	0.0140407	QSOX1
cg17080371	chr4	77994145	0.64289	1.78e-05	0.0140523	CCNI
cg20172724	chr6	30923750	-0.642976	1.77e-05	0.0140523	DPCR1
cg02830023	chr6	15575773	-0.642931	1.78e-05	0.0140523	DTNBP1
cg10342304	chr17	730170	0.642938	1.78e-05	0.0140523	NXN
cg18854717	chr5	43313640	-0.64277	1.79e-05	0.0140537	HMGCS1
cg10819238	chr19	1155184	-0.642778	1.79e-05	0.0140537	SBNO2
cg06688733	chr5	42813842	0.642754	1.79e-05	0.0140537	SEPP1
cg20433580	chr8	24333346	0.642659	1.8e-05	0.014082	ADAM7
cg07235053	chr11	94278581	-0.642474	1.81e-05	0.0140871	FUT4
cg04347582	chr3	128205496	-0.642555	1.8e-05	0.0140871	GATA2
cg02716450	chr16	28638775	0.642509	1.81e-05	0.0140871	SULT1A1
cg15585318	chr3	55515168	-0.642513	1.81e-05	0.0140871	WNT5A
cg03431067	chr16	367990	-0.642128	1.83e-05	0.0141246	AXIN1
cg27380499	chr2	219233446	-0.641751	1.86e-05	0.0141246	CATIP-AS1
cg12582317	chr17	55822272	-0.641994	1.84e-05	0.0141246	CCDC182
cg08270630	chr22	50330655	-0.641179	1.91e-05	0.0141246	CRELD2
cg08620474	chr2	38304517	-0.641829	1.86e-05	0.0141246	CYP1B1
cg04752812	chr16	90014316	-0.64176	1.86e-05	0.0141246	DEF8
cg19272540	chr7	15055459	0.641776	1.86e-05	0.0141246	DGKB
cg26902557	chr11	1585852	-0.641244	1.9e-05	0.0141246	DUSP8
cg16443939	chr10	101945124	-0.641526	1.88e-05	0.0141246	ERLIN1
cg21512241	chr13	113708662	0.642128	1.83e-05	0.0141246	F7
cg08863777	chr11	94278457	-0.641358	1.89e-05	0.0141246	FUT4
cg22809726	chr17	48262067	-0.64189	1.85e-05	0.0141246	HILS1
cg11938718	chr2	10526453	-0.641633	1.87e-05	0.0141246	HPCAL1
cg06474225	chr10	124228770	-0.641169	1.91e-05	0.0141246	HTRA1
cg02136132	chr14	90527891	-0.641979	1.85e-05	0.0141246	KCNK13
cg22685779	chrX	39548680	-0.641929	1.85e-05	0.0141246	LINC01282
cg06287843	chr16	982111	0.642136	1.83e-05	0.0141246	LMF1-AS1
cg22786465	chr6	31649502	-0.641479	1.88e-05	0.0141246	LY6G5C
cg01150044	chr8	9766800	0.641348	1.89e-05	0.0141246	MIR124-1
cg27081745	chr5	67627382	-0.641851	1.86e-05	0.0141246	PIK3R1
cg02147681	chr17	17603837	-0.641974	1.85e-05	0.0141246	RAI1
cg12367539	chr5	178956838	-0.641499	1.88e-05	0.0141246	RUFY1
cg27315497	chr11	57281561	-0.641159	1.91e-05	0.0141246	SLC43A1
cg17007339	chr11	85430629	-0.641172	1.91e-05	0.0141246	SYTL2
cg22140446	chr11	2422698	-0.641622	1.87e-05	0.0141246	TSSC4
cg11821147	chr12	72057762	-0.641189	1.9e-05	0.0141246	ZFC3H1
cg03864128	chr20	32398023	-0.641763	1.86e-05	0.0141246	ZNF341-AS1
cg18121066	chr17	80794274	-0.641364	1.89e-05	0.0141246	ZNF750
cg26680760	chr16	3155880	0.642214	1.83e-05	0.0141246	ZSCAN10
cg01628467	chr17	7037406	-0.640979	1.92e-05	0.0141247	ASGR2
cg00008488	chr5	175199915	-0.640965	1.92e-05	0.0141247	CPLX2
cg02324732	chr2	219270525	-0.641014	1.92e-05	0.0141247	MIR26B
cg14708847	chrX	110339313	-0.641056	1.91e-05	0.0141247	PAK3
cg12275348	chr12	93966045	-0.640949	1.92e-05	0.0141247	SOCS2
cg25626312	chr11	46299204	-0.640765	1.94e-05	0.0141346	CREB3L1
cg08907118	chr16	27482516	-0.640788	1.93e-05	0.0141346	IL21R-AS1
cg18113637	chr10	18875548	0.640863	1.93e-05	0.0141346	NSUN6
cg13787982	chr19	20348926	-0.640773	1.94e-05	0.0141346	ZNF486
cg13689831	chr1	227175077	-0.64071	1.94e-05	0.0141421	ADCK3
cg08198102	chr10	17658575	-0.640582	1.95e-05	0.0141908	PTPLA
cg22316575	chr20	43248264	-0.640214	1.98e-05	0.0141976	ADA
cg08608215	chr12	100378258	-0.640199	1.98e-05	0.0141976	ANKS1B
cg24115571	chr8	104310713	-0.640321	1.97e-05	0.0141976	FZD6
cg05393376	chrX	53467938	-0.640439	1.96e-05	0.0141976	HSD17B10
cg14395844	chr9	139980277	-0.640393	1.97e-05	0.0141976	MAN1B1-AS1
cg11896923	chr17	37825027	-0.640501	1.96e-05	0.0141976	PNMT
cg02307823	chr10	89675901	-0.640209	1.98e-05	0.0141976	PTEN
cg08994763	chr3	194822510	-0.640465	1.96e-05	0.0141976	XXYLT1-AS1
cg16402415	chr15	57021851	-0.640343	1.97e-05	0.0141976	ZNF280D
cg20312916	chrX	21676605	-0.640103	1.99e-05	0.0142058	KLHL34
cg14933494	chr7	2661902	-0.640142	1.98e-05	0.0142058	TTYH3
cg11580676	chr1	156211415	-0.640002	2e-05	0.014217	BGLAP
cg04540711	chr6	45598733	-0.640017	1.99e-05	0.014217	RUNX2
cg01725872	chr22	45635600	-0.639888	2e-05	0.0142578	KIAA0930
cg11748187	chr10	114713108	-0.639712	2.02e-05	0.0143114	TCF7L2
cg13978175	chr7	2648222	-0.639741	2.02e-05	0.0143114	TTYH3
cg21240472	chr6	32947864	0.639623	2.03e-05	0.0143156	BRD2
cg14369318	chr4	30759285	-0.639656	2.02e-05	0.0143156	PCDH7
cg06009267	chr8	144948764	-0.639462	2.04e-05	0.0143534	EPPK1
cg15085899	chr12	125003064	-0.639489	2.04e-05	0.0143534	NCOR2
cg18792146	chr1	235105751	-0.639435	2.04e-05	0.0143534	SNORA14B
cg04691425	chr12	96252524	-0.639282	2.05e-05	0.0144173	SNRPF
cg05413628	chr16	1521656	-0.63911	2.07e-05	0.0144466	CLCN7
cg03396229	chr8	139926571	-0.63911	2.07e-05	0.0144466	COL22A1
cg05096731	chrX	9754594	-0.63915	2.06e-05	0.0144466	SHROOM2
cg23956260	chr10	23632740	-0.638983	2.08e-05	0.0144735	C10orf67
cg12462499	chr3	171990831	-0.638996	2.08e-05	0.0144735	GHSR
cg04474375	chrX	137793820	-0.638821	2.09e-05	0.014484	FGF13
cg03217995	chr7	27203430	-0.63873	2.1e-05	0.014484	HOXA9
cg25494536	chr5	180538572	0.638767	2.09e-05	0.014484	OR2V1
cg24592846	chr11	129873229	-0.638726	2.1e-05	0.014484	PRDM10
cg24108215	chr1	39174820	-0.638728	2.1e-05	0.014484	RRAGC
cg01478155	chr20	3764694	-0.638918	2.08e-05	0.014484	SPEF1
cg22126032	chr7	116166529	-0.638537	2.11e-05	0.0145664	CAV1
cg03794801	chr17	33817159	-0.638502	2.12e-05	0.0145664	SLFN12L
cg01063935	chr1	10616085	0.63842	2.12e-05	0.0145907	PEX14
cg00377074	chr6	134159127	-0.638372	2.13e-05	0.0145959	LINC01312
cg17540545	chr19	35630355	-0.638114	2.15e-05	0.0146617	FXYD1
cg20307347	chr2	231734563	-0.638152	2.15e-05	0.0146617	ITM2C
cg01976002	chr16	2866454	0.638147	2.15e-05	0.0146617	PRSS21
cg25604616	chr10	60108454	-0.638099	2.15e-05	0.0146617	UBE2D1
cg18280195	chr1	28929859	-0.63806	2.15e-05	0.0146621	RAB42
cg07143961	chr6	5997719	-0.637997	2.16e-05	0.0146758	NRN1
cg03474350	chr6	45387347	-0.637884	2.17e-05	0.0147178	RUNX2
cg17732894	chr7	1004699	-0.637383	2.21e-05	0.0147265	ADAP1
cg18757172	chrX	25025364	-0.636212	2.31e-05	0.0147265	ARX
cg10687644	chr11	72527565	-0.637513	2.2e-05	0.0147265	ATG16L2
cg16038327	chr1	154322245	-0.637501	2.2e-05	0.0147265	ATP8B2
cg20749576	chr3	128292718	-0.636323	2.3e-05	0.0147265	C3orf27
cg07361956	chr5	114634981	-0.636813	2.26e-05	0.0147265	CCDC112
cg09524686	chr11	829182	-0.637827	2.17e-05	0.0147265	CRACR2B
cg23261443	chr7	101596340	-0.636887	2.25e-05	0.0147265	CUX1
cg13318914	chr6	31695061	-0.636845	2.26e-05	0.0147265	DDAH2
cg11025763	chr14	76819246	-0.636355	2.3e-05	0.0147265	ESRRB
cg14001518	chr9	35561435	0.63699	2.25e-05	0.0147265	FAM166B
cg23271556	chr4	187646055	-0.6365	2.29e-05	0.0147265	FAT1
cg01067139	chr5	43000417	-0.636232	2.31e-05	0.0147265	FLJ32255
cg03762242	chr17	9940004	-0.636973	2.25e-05	0.0147265	GAS7
cg00285294	chr7	1089767	-0.636675	2.27e-05	0.0147265	GPR146
cg02335517	chr7	22768438	0.636866	2.26e-05	0.0147265	IL6
cg17779658	chr8	29606753	-0.636566	2.28e-05	0.0147265	LINC00589
cg05036183	chr4	14361291	0.636719	2.27e-05	0.0147265	LINC01085
cg10139947	chr2	105274698	-0.637014	2.24e-05	0.0147265	LINC01114
cg05309989	chr14	50527872	-0.636478	2.29e-05	0.0147265	LOC100506499
cg14148862	chr8	69244205	-0.636224	2.31e-05	0.0147265	LOC286189
cg24024505	chr6	28829401	-0.636485	2.29e-05	0.0147265	LOC401242
cg07161172	chr15	71184870	-0.636823	2.26e-05	0.0147265	LRRC49
cg17940587	chr10	89292231	-0.637337	2.21e-05	0.0147265	MINPP1
cg17927926	chr2	39103310	-0.636911	2.25e-05	0.0147265	MORN2
cg13208478	chr8	98572432	-0.636969	2.25e-05	0.0147265	MTDH
cg06784824	chr11	47376985	-0.636309	2.31e-05	0.0147265	MYBPC3
cg03663120	chr7	2284600	-0.637644	2.19e-05	0.0147265	NUDT1
cg17514558	chr5	140621375	-0.63617	2.32e-05	0.0147265	PCDHB19P
cg21672292	chr8	145025128	-0.636418	2.3e-05	0.0147265	PLEC
cg11441148	chr15	65824328	0.637271	2.22e-05	0.0147265	PTPLAD1
cg05750081	chr19	16222926	-0.63702	2.24e-05	0.0147265	RAB8A
cg27140633	chr11	63685905	-0.63613	2.32e-05	0.0147265	RCOR2
cg00448761	chr19	6066102	-0.637755	2.18e-05	0.0147265	RFX2
cg05638439	chr16	711235	-0.636293	2.31e-05	0.0147265	RHOT2
cg22376712	chr12	113623594	-0.637545	2.2e-05	0.0147265	RITA1
cg10806140	chr7	37956554	-0.636582	2.28e-05	0.0147265	SFRP4
cg09317239	chr10	21818060	-0.637585	2.19e-05	0.0147265	SKIDA1
cg12775884	chr13	29293133	-0.637214	2.23e-05	0.0147265	SLC46A3
cg06908458	chr12	51818350	-0.636326	2.3e-05	0.0147265	SLC4A8
cg15871969	chr4	77665102	0.63677	2.26e-05	0.0147265	SOWAHB
cg02522370	chrX	12992795	-0.637208	2.23e-05	0.0147265	TMSB4X
cg19498319	chr7	16793126	-0.637746	2.18e-05	0.0147265	TSPAN13
cg06129210	chr16	17565129	-0.63615	2.32e-05	0.0147265	XYLT1
cg11961495	chr10	80873797	-0.637552	2.2e-05	0.0147265	ZMIZ1
cg11849798	chr8	102209920	-0.637021	2.24e-05	0.0147265	ZNF706
cg06680762	chr5	72798322	-0.636002	2.33e-05	0.0147291	BTF3
cg00401939	chr6	14397330	0.635943	2.34e-05	0.0147291	LINC01108
cg24976131	chr17	42086127	0.635992	2.33e-05	0.0147291	NAGS
cg06628901	chr6	134357577	0.635979	2.34e-05	0.0147291	SLC2A12
cg15612945	chr2	64242453	-0.636075	2.33e-05	0.0147291	VPS54
cg03004426	chr16	53537293	-0.635721	2.36e-05	0.0147523	AKTIP
cg14254419	chr1	110162217	-0.635788	2.35e-05	0.0147523	AMPD2
cg05808246	chr1	221741553	-0.635361	2.39e-05	0.0147523	DUSP10
cg14570006	chr9	139760593	-0.6354	2.39e-05	0.0147523	EDF1
cg23772205	chr7	155249941	-0.6355	2.38e-05	0.0147523	EN2
cg16792560	chr15	31625860	-0.635845	2.35e-05	0.0147523	KLF13
cg18692149	chr19	21646447	-0.635491	2.38e-05	0.0147523	LINC00664
cg17842066	chr12	7125201	-0.635383	2.39e-05	0.0147523	LPCAT3
cg10480584	chr5	122424091	-0.635443	2.38e-05	0.0147523	PRDM6
cg12680719	chr3	29964869	0.635445	2.38e-05	0.0147523	RBMS3-AS1
cg02579959	chr15	100890963	-0.635437	2.38e-05	0.0147523	SPATA41
cg09667606	chr6	158507930	-0.635544	2.37e-05	0.0147523	SYNJ2
cg22563987	chr17	76130496	0.635523	2.38e-05	0.0147523	TMC6
cg19377250	chr7	100463206	-0.635434	2.38e-05	0.0147523	TRIP6
cg17740632	chr19	58892104	-0.63569	2.36e-05	0.0147523	ZNF837
cg16251626	chr1	43672622	-0.63528	2.4e-05	0.0147778	EBNA1BP2
cg23568192	chr10	44289380	-0.6352	2.41e-05	0.0148032	HNRNPA3P1
cg04973839	chr4	183689078	0.634971	2.43e-05	0.0148564	DCTD
cg22247845	chr12	6946063	0.634996	2.43e-05	0.0148564	GNB3
cg01585036	chr2	33172905	-0.63493	2.43e-05	0.0148564	LTBP1
cg21539903	chr2	206476700	0.63493	2.43e-05	0.0148564	NRP2
cg08033383	chr1	110577378	-0.635015	2.42e-05	0.0148564	STRIP1
cg21714878	chr22	50052407	-0.634871	2.44e-05	0.0148696	C22orf34
cg05989862	chr11	67896186	-0.634793	2.44e-05	0.0148942	CHKA
cg17181362	chr20	57090749	-0.634552	2.47e-05	0.0149423	APCDD1L-AS1
cg27058667	chr7	50862043	0.634513	2.47e-05	0.0149423	GRB10
cg04280969	chr5	126626092	-0.634555	2.47e-05	0.0149423	MEGF10
cg22219869	chrX	15511482	-0.634554	2.47e-05	0.0149423	PIR
cg01521397	chr20	60590872	-0.634562	2.47e-05	0.0149423	TAF4
cg00287012	chr18	21593174	-0.634498	2.47e-05	0.0149423	TTC39C
cg22753462	chr22	25160896	0.634416	2.48e-05	0.0149692	TOP1P2
cg14180030	chr9	123475675	-0.634326	2.49e-05	0.0150011	MEGF9
cg12947510	chr9	119449380	-0.634162	2.5e-05	0.0150349	ASTN2
cg13494509	chr12	123755018	-0.634203	2.5e-05	0.0150349	CDK2AP1
cg06297318	chr6	127667691	-0.634185	2.5e-05	0.0150349	ECHDC1
cg24843609	chr1	156211434	-0.634063	2.51e-05	0.0150721	BGLAP
cg07588102	chr6	31621076	-0.633944	2.53e-05	0.0150805	BAG6
cg12021882	chr12	132841141	0.633999	2.52e-05	0.0150805	LOC100130238
cg06391732	chr6	170478393	-0.633962	2.52e-05	0.0150805	LOC154449
cg00155314	chr1	244012398	-0.633858	2.53e-05	0.0151012	AKT3
cg06911187	chr17	80988709	-0.633839	2.54e-05	0.0151012	B3GNTL1
cg25764534	chr8	22485721	-0.63361	2.56e-05	0.0151741	BIN3-IT1
cg18151703	chr5	115418530	-0.633617	2.56e-05	0.0151741	COMMD10
cg27345989	chr17	790735	0.633613	2.56e-05	0.0151741	NXN
cg25223355	chrX	15511437	-0.633413	2.58e-05	0.0152491	PIR
cg26508465	chr16	68825121	-0.633426	2.58e-05	0.0152491	TANGO6
cg18083248	chr15	26108946	-0.633121	2.61e-05	0.0152516	ATP10A
cg27380530	chr5	173099221	0.633031	2.62e-05	0.0152516	BOD1
cg20673929	chr10	76990994	-0.633327	2.59e-05	0.0152516	COMTD1
cg00192026	chr4	174411279	-0.633039	2.62e-05	0.0152516	HAND2
cg03388193	chr10	100996070	-0.633159	2.6e-05	0.0152516	HPSE2
cg19003337	chr17	39780836	-0.633147	2.6e-05	0.0152516	KRT17
cg05847519	chr16	83829911	-0.633058	2.61e-05	0.0152516	LOC102724163
cg17121205	chr19	44009353	-0.633113	2.61e-05	0.0152516	PHLDB3
cg12874479	chr22	21028739	-0.633053	2.61e-05	0.0152516	POM121L4P
cg03669698	chr22	29707524	-0.633113	2.61e-05	0.0152516	RASL10A
cg00360230	chr9	135229656	-0.633125	2.61e-05	0.0152516	SETX
cg13576290	chr2	29256737	-0.632864	2.63e-05	0.01531	C2orf71
cg17240987	chr20	44421576	-0.632885	2.63e-05	0.01531	DNTTIP1
cg23299218	chr13	60247295	-0.632799	2.64e-05	0.0153277	DIAPH3-AS1
cg27042294	chr16	2982532	0.632706	2.65e-05	0.0153424	FLYWCH1
cg12713223	chr7	158346391	0.632709	2.65e-05	0.0153424	MIR595
cg00573770	chr2	145278485	-0.632673	2.65e-05	0.0153424	ZEB2
cg02626388	chr19	13954572	-0.632607	2.66e-05	0.0153482	MIR23A
cg20136460	chr6	30128548	0.632595	2.66e-05	0.0153482	TRIM10
cg13894163	chr9	136932022	-0.632538	2.67e-05	0.0153619	BRD3
cg18895813	chr21	28339705	-0.631331	2.79e-05	0.0154261	ADAMTS5
cg15845673	chr12	25099560	-0.632094	2.71e-05	0.0154261	BCAT1
cg21776583	chr6	30923545	-0.631377	2.79e-05	0.0154261	DPCR1
cg20427486	chr2	162849137	0.631868	2.74e-05	0.0154261	DPP4
cg04370247	chr10	126308552	-0.631632	2.76e-05	0.0154261	FAM53B-AS1
cg19296671	chr11	128562297	-0.631322	2.79e-05	0.0154261	FLI1
cg01750157	chr17	72426840	-0.631547	2.77e-05	0.0154261	GPRC5C
cg05031187	chr7	73820613	-0.631397	2.78e-05	0.0154261	GTF2IRD1
cg07980777	chr13	21303077	-0.632323	2.69e-05	0.0154261	IL17D
cg24429337	chr2	113676413	-0.631304	2.79e-05	0.0154261	IL37
cg04967410	chr16	85075076	-0.631666	2.76e-05	0.0154261	KIAA0513
cg17464815	chr13	107354273	0.631506	2.77e-05	0.0154261	LINC00443
cg11366886	chr20	11666805	-0.631785	2.74e-05	0.0154261	LINC00687
cg04681525	chr9	132145577	-0.632127	2.71e-05	0.0154261	LINC01503
cg21405786	chr7	148990485	-0.631882	2.73e-05	0.0154261	LOC155060
cg02385661	chr19	13215729	-0.632329	2.69e-05	0.0154261	LYL1
cg27475169	chr11	119190850	-0.63189	2.73e-05	0.0154261	MCAM
cg10664754	chr9	139939662	-0.631537	2.77e-05	0.0154261	NPDC1
cg12713445	chr17	79792984	-0.632098	2.71e-05	0.0154261	PPP1R27
cg18559579	chr2	209224676	-0.631385	2.79e-05	0.0154261	PTH2R
cg20860726	chr2	1820169	0.632133	2.71e-05	0.0154261	PXDN
cg02102075	chr16	474430	-0.632052	2.72e-05	0.0154261	RAB11FIP3
cg02506984	chr7	151213164	-0.631704	2.75e-05	0.0154261	RHEB
cg13966448	chr9	94659196	-0.63144	2.78e-05	0.0154261	ROR2
cg21244086	chr15	45479462	-0.63206	2.72e-05	0.0154261	SHF
cg11947187	chr8	134142317	-0.631746	2.75e-05	0.0154261	SLA
cg18496053	chrX	139587868	-0.63197	2.72e-05	0.0154261	SOX3
cg07190715	chr1	36056491	0.632274	2.69e-05	0.0154261	TFAP2E
cg09480855	chr16	11835468	-0.632179	2.7e-05	0.0154261	TXNDC11
cg07347256	chr16	84711616	0.631377	2.79e-05	0.0154261	USP10
cg16226866	chr6	110418140	-0.632379	2.68e-05	0.0154261	WASF1
cg21775279	chr1	28285385	-0.631424	2.78e-05	0.0154261	XKR8
cg04406114	chr19	42599489	-0.631736	2.75e-05	0.0154261	ZNF574
cg16572695	chr5	60596505	0.631412	2.78e-05	0.0154261	ZSWIM6
cg14989988	chr7	105319819	-0.631215	2.8e-05	0.0154384	ATXN7L1
cg07571022	chr1	205498004	-0.631122	2.81e-05	0.0154384	CDK18
cg10894318	chr6	160389536	-0.63117	2.81e-05	0.0154384	IGF2R
cg15900913	chrX	9960578	0.631141	2.81e-05	0.0154384	WWC3
cg03526256	chr19	35168978	-0.631234	2.8e-05	0.0154384	ZNF302
cg03824884	chr7	157041214	0.63103	2.82e-05	0.0154733	DNAJB6
cg14549976	chr18	77551537	-0.630879	2.84e-05	0.0155438	KCNG2
cg03233624	chr17	55740464	-0.630844	2.84e-05	0.0155449	LOC101927539
cg11983977	chr1	146714019	-0.630784	2.85e-05	0.0155619	CHD1L
cg03020006	chr2	202483740	-0.630531	2.88e-05	0.0155652	ALS2CR11
cg05628795	chr12	110434089	-0.630622	2.87e-05	0.0155652	GIT2
cg06043201	chr8	28974428	-0.630738	2.86e-05	0.0155652	KIF13B
cg04948649	chr11	1901748	-0.630681	2.86e-05	0.0155652	LSP1
cg08076617	chr5	176739172	-0.630571	2.87e-05	0.0155652	MXD3
cg04739200	chr6	135517046	-0.63057	2.87e-05	0.0155652	MYB
cg07211472	chr7	4304846	-0.630522	2.88e-05	0.0155652	SDK1
cg05989628	chr6	3458053	-0.630617	2.87e-05	0.0155652	SLC22A23
cg05606082	chr2	21269910	0.630162	2.92e-05	0.0156319	APOB
cg17281810	chrX	40007949	-0.630133	2.92e-05	0.0156319	BCOR
cg08701566	chr15	78911099	-0.629851	2.95e-05	0.0156319	CHRNA3
cg27054331	chrX	152910369	-0.629815	2.96e-05	0.0156319	DUSP9
cg14160480	chr1	15697398	0.629927	2.95e-05	0.0156319	EFHD2
cg20139336	chr6	10495435	-0.629972	2.94e-05	0.0156319	GCNT2
cg02859554	chrX	19140359	-0.629777	2.96e-05	0.0156319	GPR64
cg23475045	chr3	7248510	0.62984	2.95e-05	0.0156319	GRM7-AS1
cg24186674	chr11	115631116	-0.630273	2.91e-05	0.0156319	LINC00900
cg07344315	chr12	69054360	-0.62978	2.96e-05	0.0156319	LOC100507250
cg09386420	chr16	85204599	-0.630236	2.91e-05	0.0156319	LOC400548
cg13981483	chr19	32896229	-0.630195	2.92e-05	0.0156319	LOC400684
cg04853958	chr11	3013544	-0.629798	2.96e-05	0.0156319	NAP1L4
cg25839687	chr1	51702076	-0.630042	2.93e-05	0.0156319	RNF11
cg06759781	chr1	154452193	-0.629748	2.97e-05	0.0156319	SHE
cg10267724	chr20	24615715	-0.629808	2.96e-05	0.0156319	SYNDIG1
cg03959079	chrX	30994266	0.630203	2.91e-05	0.0156319	TAB3
cg17069068	chrX	12974205	-0.630313	2.9e-05	0.0156319	TLR8-AS1
cg17196713	chr15	62127170	0.629911	2.95e-05	0.0156319	VPS13C
cg09935228	chr8	81557650	0.630198	2.92e-05	0.0156319	ZBTB10
cg23035449	chr15	90578555	-0.629819	2.96e-05	0.0156319	ZNF710
cg22223441	chr6	11920499	-0.629639	2.98e-05	0.0156781	HIVEP1
cg03097134	chr6	37598264	-0.629594	2.98e-05	0.0156861	MDGA1
cg17935536	chr2	60755743	-0.62947	3e-05	0.0156977	BCL11A
cg24244270	chr22	23522511	-0.629402	3e-05	0.0156977	BCR
cg12363584	chr15	78110903	-0.629426	3e-05	0.0156977	LINGO1
cg04337342	chr6	168858319	-0.629402	3e-05	0.0156977	SMOC2
cg13304825	chr17	79297548	-0.629389	3.01e-05	0.0156977	TMEM105
cg03411376	chr11	2432720	-0.629479	3e-05	0.0156977	TSSC4
cg04801402	chr6	46138912	-0.629355	3.01e-05	0.015699	ENPP5
cg01026503	chr20	62025366	-0.629187	3.03e-05	0.0157224	CHRNA4
cg18917399	chr1	41327272	-0.629031	3.05e-05	0.0157224	CITED4
cg03834767	chr7	90794392	-0.62902	3.05e-05	0.0157224	FZD1
cg06550165	chr10	7618453	0.629114	3.04e-05	0.0157224	ITIH5
cg00504410	chr16	4732262	-0.62919	3.03e-05	0.0157224	MIR6769A
cg24189696	chr19	10585866	-0.629202	3.03e-05	0.0157224	PDE4A
cg12713142	chr12	57081325	-0.629009	3.05e-05	0.0157224	PTGES3
cg06215041	chr12	123381317	0.629097	3.04e-05	0.0157224	VPS37B
cg05341610	chr19	57701430	-0.629027	3.05e-05	0.0157224	ZNF264
cg10575075	chr10	31288634	-0.629149	3.03e-05	0.0157224	ZNF438
cg14566103	chr5	6476406	0.628952	3.06e-05	0.015738	UBE2QL1
cg24168413	chr19	35630388	-0.628894	3.06e-05	0.0157544	FXYD1
cg01511647	chr14	81901907	-0.628853	3.07e-05	0.0157608	STON2
cg05729480	chr17	75276428	-0.628752	3.08e-05	0.0157616	SEPT10
cg18409649	chr7	99066398	-0.628669	3.09e-05	0.0157616	ATP5J2
cg12759523	chr15	22923501	-0.628748	3.08e-05	0.0157616	CYFIP1
cg19019198	chr3	52302402	-0.628716	3.08e-05	0.0157616	MIRLET7G
cg20127035	chr18	42260234	-0.628733	3.08e-05	0.0157616	SETBP1
cg24428913	chrX	48541432	-0.62868	3.09e-05	0.0157616	WAS
cg05189253	chr14	91755331	0.628631	3.09e-05	0.0157662	GPR68
cg05922253	chrX	50213977	-0.628552	3.1e-05	0.0157948	DGKK
cg18616862	chr14	77606068	-0.628523	3.11e-05	0.0157948	ZDHHC22
cg01292722	chr3	150690429	0.62848	3.11e-05	0.0158024	CLRN1-AS1
cg25243475	chr11	102933046	0.628447	3.11e-05	0.0158041	DCUN1D5
cg09013229	chr1	225332226	0.628403	3.12e-05	0.0158124	DNAH14
cg20226230	chr3	9743616	0.628214	3.14e-05	0.0159077	CPNE9
cg22919728	chr3	126242490	-0.628098	3.16e-05	0.0159229	CHST13
cg16103604	chr8	11284912	0.628124	3.15e-05	0.0159229	FAM167A
cg00469547	chr2	129244034	0.628103	3.16e-05	0.0159229	HS6ST1
cg22050950	chr2	71212504	-0.628038	3.16e-05	0.0159386	ANKRD53
cg14041094	chr14	89148974	0.628012	3.17e-05	0.0159386	ZC3H14
cg01849093	chr11	110876141	0.627941	3.17e-05	0.0159452	C11orf53
cg18614510	chr22	47081903	-0.627968	3.17e-05	0.0159452	CERK
cg07509167	chr8	1822568	0.627777	3.19e-05	0.0159465	ARHGEF10
cg01777397	chr2	29337946	-0.627768	3.2e-05	0.0159465	CLIP4
cg22051199	chr15	22881539	-0.627838	3.19e-05	0.0159465	CYFIP1
cg24844815	chr7	157130686	0.627729	3.2e-05	0.0159465	DNAJB6
cg07051704	chr16	71658155	-0.627672	3.21e-05	0.0159465	MARVELD3
cg22612743	chrX	43809103	-0.627793	3.19e-05	0.0159465	NDP
cg10878114	chr1	234040045	-0.627702	3.2e-05	0.0159465	SLC35F3
cg19256291	chr10	133156155	0.627695	3.2e-05	0.0159465	TCERG1L
cg05122644	chr1	35544807	-0.627742	3.2e-05	0.0159465	ZMYM1
cg00048178	chr6	13488257	0.627625	3.21e-05	0.015957	GFOD1
cg06269080	chrX	19003031	-0.627576	3.22e-05	0.0159686	PHKA2
cg13924635	chr1	1168432	-0.627537	3.22e-05	0.0159739	B3GALT6
cg19100884	chr13	114825082	-0.627471	3.23e-05	0.0159783	RASA3
cg13389652	chr19	3481985	-0.627471	3.23e-05	0.0159783	SMIM24
cg12115759	chrX	31284505	-0.627398	3.24e-05	0.0159784	DMD
cg14932133	chr2	121739247	0.627417	3.24e-05	0.0159784	GLI2
cg00219543	chr6	170190519	-0.627383	3.24e-05	0.0159784	LINC00574
cg15623175	chr8	94508150	-0.627316	3.25e-05	0.0159992	LINC00535
cg10071113	chr2	3328376	0.627289	3.25e-05	0.0159992	TSSC1
cg17472428	chr17	1160169	-0.62715	3.27e-05	0.0160481	BHLHA9
cg20327784	chr17	73703307	-0.627154	3.27e-05	0.0160481	ITGB4
cg03131556	chr17	943108	-0.626812	3.31e-05	0.0160597	ABR
cg20887366	chrX	40440209	-0.626825	3.31e-05	0.0160597	ATP6AP2
cg15320596	chr10	61604738	-0.626842	3.31e-05	0.0160597	CCDC6
cg11895717	chr22	24951063	-0.626853	3.31e-05	0.0160597	GUCD1
cg00377301	chr12	132834252	0.627015	3.29e-05	0.0160597	LOC100130238
cg19269473	chr17	55939590	-0.626949	3.3e-05	0.0160597	MRPS23
cg03842822	chr5	177740106	-0.626966	3.29e-05	0.0160597	PHYKPL
cg02119764	chr16	53469525	-0.626936	3.3e-05	0.0160597	RBL2
cg19666287	chr13	45945197	-0.627003	3.29e-05	0.0160597	TPT1-AS1
cg06122016	chrX	47039463	0.626943	3.3e-05	0.0160597	UBA1
cg16958594	chr6	30882708	-0.62681	3.31e-05	0.0160597	VARS2
cg21974766	chr7	94138743	-0.626767	3.32e-05	0.0160652	CASD1
cg27213238	chr6	10530035	-0.626714	3.32e-05	0.0160652	GCNT2
cg01637841	chr3	7610381	0.626719	3.32e-05	0.0160652	GRM7-AS1
cg25140190	chr18	13641529	-0.626684	3.33e-05	0.0160664	LDLRAD4
cg20098251	chr3	16171343	0.626599	3.34e-05	0.0161	GALNT15
cg24642483	chr1	159261560	-0.626547	3.35e-05	0.0161141	FCER1A
cg10219223	chr1	6420713	-0.626438	3.36e-05	0.0161624	ACOT7
cg27534281	chr16	2517768	-0.626384	3.37e-05	0.0161635	NTN3
cg03363565	chr16	474528	-0.626379	3.37e-05	0.0161635	RAB11FIP3
cg12387106	chr12	133178249	0.626325	3.37e-05	0.0161789	LRCOL1
cg26872907	chr6	161796854	-0.626201	3.39e-05	0.016219	AGPAT4
cg16378063	chr17	47329552	-0.626223	3.39e-05	0.016219	FLJ40194
cg01831872	chr2	36682726	0.626157	3.4e-05	0.0162286	CRIM1
cg14663278	chr1	156211409	-0.626117	3.4e-05	0.0162358	BGLAP
cg22708150	chr6	31649619	-0.626047	3.41e-05	0.0162436	LY6G5C
cg21539234	chrX	114796029	-0.626069	3.41e-05	0.0162436	PLS3
cg12501871	chrX	37208277	-0.626001	3.42e-05	0.0162543	PRRG1
cg21027791	chr2	220026290	-0.625949	3.42e-05	0.0162681	NHEJ1
cg12616721	chr3	38494937	-0.625646	3.46e-05	0.0162757	ACVR2B
cg00839873	chr14	94421989	-0.625625	3.46e-05	0.0162757	ASB2
cg21877464	chr5	151056339	-0.625631	3.46e-05	0.0162757	CTB-113P19.1
cg18264728	chr5	39421189	-0.625645	3.46e-05	0.0162757	DAB2
cg06449934	chr7	1130697	-0.625828	3.44e-05	0.0162757	GPER1
cg24414325	chr12	56414442	-0.625646	3.46e-05	0.0162757	IKZF4
cg04103918	chr17	4726687	-0.625657	3.46e-05	0.0162757	MINK1
cg14615768	chr17	8924093	-0.625907	3.43e-05	0.0162757	NTN1
cg27084232	chr19	468830	0.625648	3.46e-05	0.0162757	ODF3L2
cg08682153	chr5	139223811	-0.625784	3.44e-05	0.0162757	PSD2
cg17332326	chr19	37997471	-0.625666	3.46e-05	0.0162757	ZNF793
cg02833110	chr2	98261952	-0.625577	3.47e-05	0.0162878	COX5B
cg14795894	chr7	99591962	-0.625484	3.48e-05	0.0162935	AZGP1P1
cg01862363	chr17	8928028	-0.625538	3.47e-05	0.0162935	NTN1
cg23783695	chr6	100062259	-0.625488	3.48e-05	0.0162935	PRDM13
cg01583485	chr20	3022925	-0.625421	3.49e-05	0.0163144	GNRH2
cg11551464	chr8	49595738	-0.625106	3.53e-05	0.0163196	EFCAB1
cg13500029	chr12	75873039	-0.62536	3.5e-05	0.0163196	GLIPR1
cg01492853	chr10	125231256	0.625158	3.52e-05	0.0163196	GPR26
cg09032863	chr1	44412568	-0.62529	3.51e-05	0.0163196	IPO13
cg23523765	chr7	39772772	-0.625174	3.52e-05	0.0163196	LINC00265
cg00437311	chr19	37178174	-0.625292	3.51e-05	0.0163196	LOC101927621
cg27398535	chr11	112131049	0.625268	3.51e-05	0.0163196	PLET1
cg18465082	chr5	176734745	-0.625111	3.53e-05	0.0163196	PRELID1
cg00460704	chr2	179314738	-0.625137	3.53e-05	0.0163196	PRKRA
cg07842862	chr2	73299145	-0.625197	3.52e-05	0.0163196	SFXN5
cg17131553	chr8	116676938	-0.625327	3.5e-05	0.0163196	TRPS1
cg27065374	chrX	68060181	-0.625069	3.54e-05	0.0163253	EFNB1
cg15579650	chrX	101906119	-0.624985	3.55e-05	0.0163595	GPRASP1
cg16721257	chr8	130954845	-0.624945	3.55e-05	0.016367	FAM49B
cg11488381	chr5	53921531	0.624909	3.56e-05	0.0163722	LOC102467080
cg15457390	chr4	2844730	-0.62454	3.61e-05	0.0164256	ADD1
cg13968061	chr1	159557257	0.624573	3.6e-05	0.0164256	APCS
cg04757806	chr11	94278595	-0.624652	3.59e-05	0.0164256	FUT4
cg03514660	chr12	131418057	-0.624656	3.59e-05	0.0164256	GPR133
cg11874451	chr3	12949735	0.624731	3.58e-05	0.0164256	IQSEC1
cg09476611	chr15	76639212	-0.624515	3.61e-05	0.0164256	ISL2
cg19795817	chr12	30976349	-0.624724	3.58e-05	0.0164256	LINC00941
cg16903217	chr1	201915950	-0.624576	3.6e-05	0.0164256	LMOD1
cg24098859	chr19	45152536	0.624491	3.61e-05	0.0164256	MIR4531
cg13843611	chr1	20143089	0.624586	3.6e-05	0.0164256	RNF186
cg02569613	chr10	50323127	-0.624632	3.59e-05	0.0164256	VSTM4
cg27334271	chr16	89299756	-0.62471	3.58e-05	0.0164256	ZNF778
cg19023589	chr13	114182159	-0.62435	3.63e-05	0.0164955	TMCO3
cg15646803	chr2	92261070	-0.62431	3.64e-05	0.0164981	ACTR3BP2
cg06082050	chr1	91630943	-0.624291	3.64e-05	0.0164981	ZNF644
cg05563450	chr7	138603324	0.624172	3.66e-05	0.0165541	KIAA1549
cg23658477	chr12	22094371	-0.62414	3.66e-05	0.0165573	ABCC9
cg09519218	chr10	126390317	-0.623895	3.69e-05	0.0165857	FAM53B-AS1
cg11460110	chr6	30530458	-0.624062	3.67e-05	0.0165857	GNL1
cg06394229	chr19	39303775	-0.623851	3.7e-05	0.0165857	LGALS4
cg11115582	chr13	82245014	0.623947	3.69e-05	0.0165857	LINC00377
cg26073427	chr3	149689325	-0.623928	3.69e-05	0.0165857	LOC646903
cg09732335	chr6	136968539	0.623849	3.7e-05	0.0165857	MAP7
cg06104510	chrX	19002482	-0.624024	3.68e-05	0.0165857	PHKA2
cg23828595	chr10	52833610	-0.623875	3.7e-05	0.0165857	PRKG1
cg10400707	chr1	160369840	-0.624002	3.68e-05	0.0165857	VANGL2
cg00873937	chr10	69991564	-0.623639	3.73e-05	0.0166656	ATOH7
cg19834855	chr14	90885702	-0.623664	3.73e-05	0.0166656	CALM1
cg23074703	chr19	50392917	-0.623612	3.73e-05	0.0166656	MIR4750
cg22503354	chr12	7341644	-0.623632	3.73e-05	0.0166656	PEX5
cg02296171	chr2	209224657	-0.62358	3.74e-05	0.0166686	PTH2R
cg21520055	chr14	21504190	-0.623546	3.74e-05	0.0166729	RNASE13
cg14519777	chr7	101465705	-0.623456	3.75e-05	0.0166953	CUX1
cg07881041	chr19	5236016	0.623462	3.75e-05	0.0166953	PTPRS
cg26433561	chr1	110426090	-0.623401	3.76e-05	0.0166977	CSF1
cg15730030	chr17	62398426	-0.623399	3.76e-05	0.0166977	PECAM1
cg05225684	chr14	53257343	-0.623327	3.77e-05	0.0167124	GNPNAT1
cg17090611	chr8	17017866	-0.623322	3.77e-05	0.0167124	ZDHHC2
cg11337462	chrX	74377604	0.622743	3.86e-05	0.0167466	ABCB7
cg00235260	chr15	100882250	-0.622511	3.89e-05	0.0167466	ADAMTS17
cg03602297	chr2	30142128	0.622958	3.82e-05	0.0167466	ALK
cg09396217	chr8	108510286	-0.622653	3.87e-05	0.0167466	ANGPT1
cg11841239	chr1	172419269	-0.623129	3.8e-05	0.0167466	C1orf105
cg23241878	chr19	42082350	-0.622892	3.83e-05	0.0167466	CEACAM21
cg27406983	chr15	22923823	-0.622986	3.82e-05	0.0167466	CYFIP1
cg14331882	chr14	73393894	-0.622737	3.86e-05	0.0167466	DCAF4
cg00112465	chr3	128719999	-0.622759	3.85e-05	0.0167466	EFCC1
cg11731868	chr17	7344050	-0.623094	3.81e-05	0.0167466	FGF11
cg19870628	chr4	1796868	-0.622922	3.83e-05	0.0167466	FGFR3
cg27353919	chr3	48754970	-0.622923	3.83e-05	0.0167466	IP6K2
cg09011833	chr5	50675114	-0.622476	3.89e-05	0.0167466	ISL1
cg03075605	chr11	96123810	-0.622876	3.84e-05	0.0167466	JRKL
cg01048962	chr19	21646470	-0.622601	3.88e-05	0.0167466	LINC00664
cg25932290	chr15	89939252	-0.622566	3.88e-05	0.0167466	LINC00925
cg23515651	chr15	77988841	-0.622834	3.84e-05	0.0167466	LINGO1
cg09535924	chr2	66671659	-0.623021	3.82e-05	0.0167466	MEIS1
cg17347253	chr7	130130288	-0.622537	3.88e-05	0.0167466	MESTIT1
cg23917868	chr5	148810100	-0.622683	3.86e-05	0.0167466	MIR145
cg21475816	chr2	73404801	-0.623159	3.8e-05	0.0167466	NOTO
cg18944582	chr22	37657136	-0.623172	3.79e-05	0.0167466	RAC2
cg19370515	chr20	18477839	-0.623075	3.81e-05	0.0167466	RBBP9
cg06060754	chr5	176797920	0.622795	3.85e-05	0.0167466	RGS14
cg18470891	chr12	2986957	-0.622532	3.89e-05	0.0167466	RHNO1
cg23869232	chr6	167175937	0.622632	3.87e-05	0.0167466	RPS6KA2
cg08821656	chr5	76373091	-0.622516	3.89e-05	0.0167466	SNORA47
cg04237288	chr8	70501407	0.622474	3.89e-05	0.0167466	SULF1
cg03368665	chr11	89819442	0.622614	3.87e-05	0.0167466	UBTFL1
cg03108496	chr1	249157502	-0.622864	3.84e-05	0.0167466	ZNF692
cg25137711	chr1	48059173	-0.622423	3.9e-05	0.016758	FOXD2
cg02772509	chr1	212102812	-0.622403	3.9e-05	0.016758	LPGAT1
cg03267779	chr17	37354132	-0.622371	3.91e-05	0.0167618	CACNB1
cg16358257	chr10	112836609	-0.622242	3.93e-05	0.0167967	ADRA2A
cg02074274	chr21	45178331	-0.622185	3.94e-05	0.0167967	CSTB
cg07402456	chr17	7760044	-0.622161	3.94e-05	0.0167967	CYB5D1
cg02143404	chr16	85607651	-0.622196	3.93e-05	0.0167967	GSE1
cg00753676	chr4	38662991	-0.622262	3.92e-05	0.0167967	KLF3
cg14259902	chr19	11489054	-0.622148	3.94e-05	0.0167967	SWSAP1
cg25306932	chr1	151132257	-0.622133	3.94e-05	0.0167967	TNFAIP8L2
cg13630493	chr9	36190154	-0.622064	3.95e-05	0.0168236	CLTA
cg21908110	chr3	50377755	-0.622038	3.96e-05	0.0168236	RASSF1
cg16422316	chr16	71844250	-0.621839	3.99e-05	0.01685	AP1G1
cg23014759	chr1	147059047	0.621928	3.97e-05	0.01685	BCL9
cg15235987	chr12	132469937	-0.621849	3.98e-05	0.01685	EP400
cg24336808	chr12	68474606	0.621819	3.99e-05	0.01685	IFNG
cg23030863	chr11	133995070	-0.621832	3.99e-05	0.01685	JAM3
cg09527658	chr12	54610034	-0.621816	3.99e-05	0.01685	MIR3198-2
cg05251325	chr15	38857099	-0.621865	3.98e-05	0.01685	RASGRP1
cg09009111	chr18	2847309	-0.621745	4e-05	0.0168782	EMILIN2
cg23263937	chr7	27192656	-0.621622	4.02e-05	0.0169386	HOXA7
cg12835012	chr4	183795785	-0.621471	4.04e-05	0.017017	DCTD
cg22706070	chr6	31857895	0.62143	4.05e-05	0.0170271	EHMT2
cg11077171	chr15	74881051	-0.621393	4.05e-05	0.0170339	CLK3
cg19495650	chr10	65226682	-0.621333	4.06e-05	0.0170397	JMJD1C
cg12864389	chr8	145025178	-0.621344	4.06e-05	0.0170397	PLEC
cg21760146	chr6	167275781	-0.621302	4.07e-05	0.017043	RPS6KA2
cg15276655	chr11	111749597	-0.62126	4.07e-05	0.01705	C11orf1
cg01454395	chr17	72633031	-0.62124	4.08e-05	0.01705	CD300E
cg04688051	chr8	143858490	-0.621163	4.09e-05	0.0170514	LYNX1
cg20038116	chr10	131697711	0.621161	4.09e-05	0.0170514	MIR4297
cg22591433	chr7	150755320	-0.621162	4.09e-05	0.0170514	SLC4A2
cg12131007	chr2	171218057	-0.621097	4.1e-05	0.0170601	LOC101929753
cg00785106	chr16	57227089	-0.621116	4.09e-05	0.0170601	RSPRY1
cg03698956	chr16	8768031	-0.621031	4.11e-05	0.0170661	ABAT
cg26718479	chr19	40886742	0.620986	4.11e-05	0.0170661	HIPK4
cg07016493	chr6	27265786	0.620998	4.11e-05	0.0170661	POM121L2
cg05981651	chr3	48285449	-0.621028	4.11e-05	0.0170661	ZNF589
cg04401038	chr10	1462906	-0.620783	4.14e-05	0.0170866	ADARB2-AS1
cg14006774	chr19	45179583	0.62077	4.15e-05	0.0170866	CEACAM19
cg02889001	chr16	1519785	-0.620771	4.15e-05	0.0170866	CLCN7
cg15760840	chr7	27225222	-0.620837	4.14e-05	0.0170866	HOXA11-AS
cg17477806	chr19	4543865	-0.620752	4.15e-05	0.0170866	LRG1
cg11340603	chr12	79816965	0.62076	4.15e-05	0.0170866	MIR1252
cg07455936	chr17	1381922	0.620841	4.14e-05	0.0170866	MYO1C
cg05032903	chrX	99665948	-0.620846	4.13e-05	0.0170866	PCDH19
cg07728307	chr10	1251862	0.620722	4.15e-05	0.0170896	LINC00200
cg13722700	chr10	46993502	-0.620669	4.16e-05	0.0170958	GPRIN2
cg17864487	chr2	238643342	-0.620637	4.17e-05	0.0170958	LRRFIP1
cg01243968	chr4	87515433	-0.620651	4.16e-05	0.0170958	PTPN13
cg25854162	chr2	217497617	-0.620567	4.18e-05	0.0171241	IGFBP2
cg11681428	chr5	1243949	-0.620482	4.19e-05	0.0171619	SLC6A18
cg01298987	chr16	30005856	-0.620246	4.23e-05	0.0172481	HIRIP3
cg05209493	chr5	1645577	-0.620267	4.22e-05	0.0172481	LOC728613
cg11639950	chr12	125003407	-0.620263	4.22e-05	0.0172481	NCOR2
cg07329116	chr10	65282029	-0.620291	4.22e-05	0.0172481	REEP3
cg27616227	chr8	108510314	-0.620015	4.26e-05	0.0172524	ANGPT1
cg18274682	chrX	40439842	-0.619886	4.28e-05	0.0172524	ATP6AP2
cg04197548	chr10	75004945	-0.620152	4.24e-05	0.0172524	DNAJC9
cg06498720	chr2	73147481	-0.619867	4.29e-05	0.0172524	EMX1
cg26942829	chr6	13408158	-0.61991	4.28e-05	0.0172524	GFOD1
cg27355456	chr11	123301748	-0.619974	4.27e-05	0.0172524	MIR4493
cg18115721	chr11	73567838	-0.619891	4.28e-05	0.0172524	PAAF1
cg20966660	chr21	46697213	0.619897	4.28e-05	0.0172524	POFUT2
cg13274938	chr17	38493822	-0.620146	4.24e-05	0.0172524	RARA
cg01704474	chr11	504918	-0.619911	4.28e-05	0.0172524	RNH1
cg05015996	chr14	56219430	0.620154	4.24e-05	0.0172524	RPL13AP3
cg22801149	chr19	50472470	-0.619905	4.28e-05	0.0172524	SIGLEC16
cg24014795	chr14	81893935	-0.619885	4.28e-05	0.0172524	STON2
cg11313411	chr6	33391277	0.619918	4.28e-05	0.0172524	SYNGAP1
cg22041417	chr19	16178195	-0.619901	4.28e-05	0.0172524	TPM4
cg00286621	chr1	27709881	-0.61968	4.32e-05	0.0172928	CD164L2
cg12691572	chr10	114574959	-0.619684	4.32e-05	0.0172928	LOC103344931
cg25136988	chr6	31649623	-0.619689	4.31e-05	0.0172928	LY6G5C
cg06908862	chr20	21495363	-0.61975	4.3e-05	0.0172928	NKX2-2
cg15712226	chr12	96252066	-0.619723	4.31e-05	0.0172928	SNRPF
cg24807889	chr1	1135955	-0.619645	4.32e-05	0.0172996	TNFRSF18
cg14191466	chr14	103440432	-0.61945	4.35e-05	0.0173286	AMN
cg05559648	chr12	92963952	0.619331	4.37e-05	0.0173286	C12orf74
cg21503701	chr3	53781065	-0.619355	4.37e-05	0.0173286	CHDH
cg23232188	chr3	121556543	-0.619422	4.36e-05	0.0173286	EAF2
cg04413301	chr14	75726161	-0.619356	4.37e-05	0.0173286	FOS
cg08973950	chr7	1083309	-0.619375	4.36e-05	0.0173286	GPR146
cg12810523	chr7	27187374	-0.61948	4.35e-05	0.0173286	HOXA6
cg10277500	chr15	52043553	-0.619506	4.34e-05	0.0173286	LYSMD2
cg00985564	chr1	29104517	0.619508	4.34e-05	0.0173286	OPRD1
cg08812897	chrX	20286243	-0.619348	4.37e-05	0.0173286	RPS6KA3
cg15481483	chr19	23299728	-0.619469	4.35e-05	0.0173286	ZNF730
cg05471725	chr6	32049845	0.619306	4.38e-05	0.0173291	TNXB
cg08662074	chr9	118915867	0.619255	4.38e-05	0.0173462	PAPPA
cg08095437	chr2	209055151	0.619038	4.42e-05	0.0173593	C2orf80
cg08636573	chr7	100881842	-0.618722	4.47e-05	0.0173593	CLDN15
cg03746015	chr16	11141000	-0.619037	4.42e-05	0.0173593	CLEC16A
cg27403989	chr7	87501783	-0.618923	4.44e-05	0.0173593	DBF4
cg25019526	chr6	236559	0.618743	4.47e-05	0.0173593	DUSP22
cg17533951	chrX	68115082	-0.618682	4.48e-05	0.0173593	EFNB1
cg13569051	chr9	124051703	-0.618676	4.48e-05	0.0173593	GSN
cg14374089	chr6	596013	0.618699	4.47e-05	0.0173593	HUS1B
cg04097131	chr6	15298461	-0.618709	4.47e-05	0.0173593	JARID2
cg14542334	chr5	169980575	0.618906	4.44e-05	0.0173593	KCNIP1
cg24277586	chr3	52099561	-0.618824	4.45e-05	0.0173593	LINC00696
cg23647554	chr3	42700674	-0.618966	4.43e-05	0.0173593	LOC101928323
cg04977124	chr11	65266482	0.619071	4.41e-05	0.0173593	MALAT1
cg01825203	chr3	135957815	-0.61915	4.4e-05	0.0173593	PCCB
cg14275779	chr17	40830236	-0.618638	4.48e-05	0.0173593	PLEKHH3
cg13154161	chr5	465190	0.61881	4.46e-05	0.0173593	PP7080
cg08990198	chr1	202318195	-0.618846	4.45e-05	0.0173593	PPP1R12B
cg01647736	chr12	59924853	0.61861	4.49e-05	0.0173593	SLC16A7
cg08655589	chr3	14444175	-0.618746	4.47e-05	0.0173593	SLC6A6
cg12156167	chr8	133760274	0.618902	4.44e-05	0.0173593	TMEM71
cg27166860	chr18	21594461	-0.618818	4.45e-05	0.0173593	TTC39C
cg19389852	chr1	145439013	0.618622	4.49e-05	0.0173593	TXNIP
cg03688707	chr13	76124424	-0.618869	4.45e-05	0.0173593	UCHL3
cg19184160	chr6	144611885	0.618673	4.48e-05	0.0173593	UTRN
cg00888561	chr13	52157910	-0.618951	4.43e-05	0.0173593	WDFY2
cg24322668	chr19	3838098	0.619005	4.42e-05	0.0173593	ZFR2
cg00733150	chr22	45705707	-0.618554	4.5e-05	0.0173656	FAM118A
cg20655369	chr15	89924975	0.618552	4.5e-05	0.0173656	LINC00925
cg21662807	chrX	40034240	-0.618101	4.57e-05	0.0173702	BCOR
cg09050670	chr16	1521617	-0.618222	4.55e-05	0.0173702	CLCN7
cg07909497	chr12	9600950	-0.618342	4.53e-05	0.0173702	DDX12P
cg11104347	chr1	159750836	-0.618324	4.53e-05	0.0173702	DUSP23
cg21055684	chr5	107005047	-0.61809	4.57e-05	0.0173702	EFNA5
cg20396393	chr7	23720838	-0.618479	4.51e-05	0.0173702	FAM221A
cg01771462	chr15	33245281	0.618118	4.57e-05	0.0173702	FMN1
cg17838359	chr5	52780901	0.618225	4.55e-05	0.0173702	FST
cg26071755	chrX	113817830	-0.618057	4.58e-05	0.0173702	HTR2C
cg15168906	chr11	2162783	-0.618051	4.58e-05	0.0173702	IGF2
cg02064569	chrX	103809580	-0.6183	4.54e-05	0.0173702	IL1RAPL2
cg07461572	chr8	1955117	-0.61823	4.55e-05	0.0173702	KBTBD11
cg08173515	chr19	21657529	-0.618318	4.54e-05	0.0173702	LINC00664
cg00906060	chr14	71209057	0.618168	4.56e-05	0.0173702	MAP3K9
cg27079563	chr14	65570253	-0.618122	4.57e-05	0.0173702	MAX
cg13718827	chr9	131008520	-0.6184	4.52e-05	0.0173702	MIR3154
cg10173586	chr8	145020593	-0.618278	4.54e-05	0.0173702	MIR661
cg19751545	chr1	153651006	-0.618171	4.56e-05	0.0173702	NPR1
cg10101783	chr13	45493328	0.618336	4.53e-05	0.0173702	NUFIP1
cg24572137	chr3	129327679	-0.618453	4.51e-05	0.0173702	PLXND1
cg17438211	chr5	42813937	0.618187	4.56e-05	0.0173702	SEPP1
cg21471337	chr1	244942776	0.618004	4.59e-05	0.0173705	COX20
cg00808305	chr1	7434171	-0.618023	4.58e-05	0.0173705	VAMP3
cg27309142	chr7	32801485	-0.617937	4.6e-05	0.0173981	LINC00997
cg00865973	chr4	102709336	-0.617844	4.61e-05	0.0174273	BANK1
cg06453916	chr16	29690524	-0.617854	4.61e-05	0.0174273	QPRT
cg13980609	chr11	66883117	-0.617767	4.63e-05	0.0174569	KDM2A
cg15920669	chr8	142037502	-0.617751	4.63e-05	0.0174569	PTK2
cg06776588	chr14	33404244	-0.617647	4.65e-05	0.0174786	NPAS3
cg14380444	chr1	8577534	-0.617692	4.64e-05	0.0174786	RERE
cg03120115	chr19	53657749	0.617668	4.64e-05	0.0174786	ZNF347
cg21798669	chr19	8669959	0.617597	4.66e-05	0.0174959	ADAMTS10
cg17333223	chr5	74063144	-0.617556	4.66e-05	0.017507	GFM2
cg07099245	chrX	39954231	-0.61736	4.7e-05	0.0175636	BCOR
cg25152136	chr3	139655077	-0.61736	4.7e-05	0.0175636	CLSTN2
cg05230888	chr6	15662448	-0.617242	4.72e-05	0.0175636	DTNBP1
cg20664636	chr17	1959596	-0.617254	4.72e-05	0.0175636	HIC1
cg27403778	chr14	55035029	-0.617265	4.71e-05	0.0175636	SAMD4A
cg19812706	chr11	33060549	-0.617403	4.69e-05	0.0175636	TCP11L1
cg17173166	chr3	129692887	0.617237	4.72e-05	0.0175636	TRH
cg25272712	chr1	40349284	-0.617345	4.7e-05	0.0175636	TRIT1
cg09817283	chr7	2653702	-0.61743	4.68e-05	0.0175636	TTYH3
cg13123851	chr11	119252847	-0.61724	4.72e-05	0.0175636	USP2-AS1
cg21073776	chr6	7426189	-0.617194	4.73e-05	0.0175639	RIOK1
cg00432059	chr19	20012489	-0.617191	4.73e-05	0.0175639	ZNF93
cg06122613	chr1	151297900	-0.617146	4.73e-05	0.0175778	PI4KB
cg24990612	chr22	39641132	-0.617049	4.75e-05	0.0176248	PDGFB
cg22617819	chr1	44378782	-0.616772	4.8e-05	0.0176306	ARTN
cg05059480	chr15	40633202	-0.616826	4.79e-05	0.0176306	C15orf52
cg13717394	chr9	96054313	0.616945	4.77e-05	0.0176306	C9orf129
cg06715330	chr17	80158206	-0.616772	4.8e-05	0.0176306	CCDC57
cg19777864	chrX	110039082	-0.616773	4.8e-05	0.0176306	CHRDL1
cg08574558	chr5	76112996	-0.616721	4.81e-05	0.0176306	F2RL1
cg09611599	chr11	20382497	-0.616829	4.79e-05	0.0176306	HTATIP2
cg24853956	chr12	6663682	-0.616963	4.77e-05	0.0176306	IFFO1
cg21500166	chr12	75603184	-0.616756	4.8e-05	0.0176306	KCNC2
cg08826497	chrX	40126361	-0.616984	4.76e-05	0.0176306	LOC101927476
cg21567649	chr2	43245642	-0.616783	4.8e-05	0.0176306	LOC102723854
cg19663246	chr7	32339095	-0.616738	4.8e-05	0.0176306	PDE1C
cg19122004	chr4	122684903	-0.616928	4.77e-05	0.0176306	PP12613
cg26340003	chrX	18693413	-0.61685	4.78e-05	0.0176306	RS1
cg13762359	chr4	17710804	0.61665	4.82e-05	0.0176616	FAM184B
cg06776712	chr5	54528369	-0.616598	4.83e-05	0.0176658	CCNO
cg06113789	chr6	43253097	-0.616604	4.83e-05	0.0176658	SLC22A7
cg05263682	chr6	89673273	-0.616528	4.84e-05	0.0176962	RNGTT
cg12542656	chr2	43269469	-0.616471	4.85e-05	0.017714	LOC102723854
cg26309691	chr1	246887944	-0.616455	4.85e-05	0.017714	SCCPDH
cg21141827	chr5	137843400	-0.616407	4.86e-05	0.0177163	ETF1
cg08343644	chr16	57662060	-0.616373	4.87e-05	0.0177163	GPR56
cg13758221	chr17	37245400	0.616397	4.86e-05	0.0177163	LOC100131347
cg02352723	chr19	58666456	-0.616361	4.87e-05	0.0177163	ZNF329
cg26411466	chr17	18876823	0.616333	4.88e-05	0.01772	SLC5A10
cg14006586	chr19	6209270	0.616299	4.88e-05	0.0177201	MLLT1
cg15538607	chr19	10416150	-0.616288	4.88e-05	0.0177201	ZGLP1
cg02485741	chr11	69290669	0.616213	4.9e-05	0.0177537	LINC01488
cg01106572	chr7	150744384	-0.616178	4.9e-05	0.0177618	ASIC3
cg06793505	chr12	121164278	-0.615972	4.94e-05	0.0177861	ACADS
cg22827833	chr11	13295841	0.615997	4.93e-05	0.0177861	ARNTL
cg11768612	chr6	159307841	0.61594	4.95e-05	0.0177861	C6orf99
cg07466463	chr8	141574207	-0.615919	4.95e-05	0.0177861	CHRAC1
cg05226518	chr14	54908796	-0.615917	4.95e-05	0.0177861	CNIH1
cg00578576	chr8	139888027	0.616064	4.92e-05	0.0177861	COL22A1
cg02256105	chr2	118593478	-0.616044	4.93e-05	0.0177861	DDX18
cg12374775	chr15	85174433	-0.615981	4.94e-05	0.0177861	SCAND2P
cg08471420	chr16	21534390	0.615955	4.94e-05	0.0177861	SLC7A5P2
cg24749688	chr19	20278144	-0.616019	4.93e-05	0.0177861	ZNF486
cg02497428	chr16	21665138	-0.615874	4.96e-05	0.0177994	IGSF6
cg25293251	chr14	93260171	-0.615843	4.96e-05	0.0178051	GOLGA5
cg22507772	chr6	6759831	-0.615786	4.97e-05	0.0178275	LY86-AS1
cg00149659	chr3	10157352	-0.615677	4.99e-05	0.0178404	BRK1
cg19375854	chr15	42242227	-0.615734	4.98e-05	0.0178404	EHD4
cg08237117	chr12	133427985	0.61571	4.99e-05	0.0178404	GOLGA3
cg23110109	chr12	122092127	-0.615691	4.99e-05	0.0178404	MORN3
cg22252999	chr4	76996414	-0.615434	5.04e-05	0.0178482	ART3
cg01544877	chr6	136609152	0.6154	5.04e-05	0.0178482	BCLAF1
cg10246273	chr1	36235794	-0.61541	5.04e-05	0.0178482	CLSPN
cg26821196	chr15	91095069	0.615548	5.02e-05	0.0178482	CRTC3
cg16248432	chr12	50974843	-0.615607	5.01e-05	0.0178482	DIP2B
cg26549084	chr3	171759895	-0.615475	5.03e-05	0.0178482	FNDC3B
cg12973753	chr6	26208128	0.61541	5.04e-05	0.0178482	HIST1H4E
cg05240855	chr2	113734107	0.615516	5.02e-05	0.0178482	IL36G
cg07372034	chr22	48486164	-0.615409	5.04e-05	0.0178482	MIR3201
cg20230569	chr10	555957	-0.615601	5.01e-05	0.0178482	MIR5699
cg26673980	chr7	151493820	-0.615432	5.04e-05	0.0178482	PRKAG2
cg06937409	chr14	91281948	-0.615445	5.03e-05	0.0178482	TTC7B
cg17257862	chr5	637788	0.615377	5.05e-05	0.0178485	CEP72
cg21988461	chr4	88008667	-0.615098	5.1e-05	0.0178607	AFF1
cg01000831	chr10	73156460	-0.615156	5.09e-05	0.0178607	CDH23
cg11061343	chr17	73993843	-0.615058	5.11e-05	0.0178607	CDK3
cg08203886	chr4	175135604	-0.615263	5.07e-05	0.0178607	CEP44
cg23062810	chr7	73720808	-0.615084	5.1e-05	0.0178607	CLIP2
cg18162767	chr13	75904093	-0.615052	5.11e-05	0.0178607	CTAGE11P
cg12095961	chr19	18633342	-0.61515	5.09e-05	0.0178607	ELL
cg16037896	chr7	155287072	0.61527	5.07e-05	0.0178607	EN2
cg23084016	chr10	45916904	-0.615107	5.1e-05	0.0178607	LOC102724323
cg17217654	chr3	49058043	-0.615155	5.09e-05	0.0178607	MIR191
cg12709970	chr17	3817392	-0.615086	5.1e-05	0.0178607	P2RX1
cg04569608	chr11	64018309	-0.615219	5.08e-05	0.0178607	PLCB3
cg20532937	chr10	13748985	-0.615133	5.09e-05	0.0178607	PRPF18
cg03667544	chr10	135049598	-0.615293	5.06e-05	0.0178607	VENTX
cg04993605	chr1	28573052	0.614808	5.15e-05	0.0179064	ATPIF1
cg20533957	chr11	94278538	-0.614855	5.14e-05	0.0179064	FUT4
cg19676835	chr3	115377773	-0.614828	5.15e-05	0.0179064	GAP43
cg18630243	chr22	24059634	-0.614944	5.13e-05	0.0179064	GUSBP11
cg20895511	chr11	2160055	-0.614852	5.14e-05	0.0179064	IGF2
cg17510922	chr2	182386517	-0.614842	5.14e-05	0.0179064	ITGA4
cg17574550	chr3	189895116	-0.614849	5.14e-05	0.0179064	LEPREL1
cg21524155	chr1	51762608	-0.614862	5.14e-05	0.0179064	TTC39A
cg06610329	chr21	33981092	-0.614756	5.16e-05	0.0179155	C21orf59
cg06137852	chr13	28545283	-0.614747	5.16e-05	0.0179155	CDX2
cg18098839	chr3	167742700	-0.614638	5.18e-05	0.0179155	GOLIM4
cg19955928	chr2	240152257	-0.614703	5.17e-05	0.0179155	MGC16025
cg16520815	chr16	4733181	-0.614643	5.18e-05	0.0179155	NUDT16L1
cg03849731	chr3	129326718	-0.614621	5.19e-05	0.0179155	PLXND1
cg06059360	chr3	42657618	-0.614641	5.18e-05	0.0179155	SEC22C
cg10633051	chr2	168042982	0.614638	5.18e-05	0.0179155	XIRP2
cg08484188	chr1	42131367	0.61456	5.2e-05	0.0179414	EDN2
cg07197053	chr16	88728852	-0.614532	5.2e-05	0.0179456	MVD
cg25452503	chr7	23052616	-0.614448	5.22e-05	0.0179581	FAM126A
cg23015991	chr12	20556313	0.614456	5.22e-05	0.0179581	PDE3A
cg12229081	chr16	24741196	-0.614452	5.22e-05	0.0179581	TNRC6A
cg19930737	chr6	44044325	-0.614393	5.23e-05	0.0179797	MRPL14
cg07548791	chr16	86012053	-0.614349	5.24e-05	0.0179944	MIR6774
cg04632887	chr20	3065559	-0.614182	5.27e-05	0.0180317	AVP
cg16644344	chr1	2100169	0.614116	5.28e-05	0.0180317	C1orf86
cg14522990	chr6	31691442	-0.614014	5.3e-05	0.0180317	C6orf25
cg17723958	chr12	124429295	-0.614153	5.27e-05	0.0180317	CCDC92
cg20912181	chr7	96656863	-0.614029	5.3e-05	0.0180317	DLX5
cg00461236	chr16	86704016	0.614131	5.28e-05	0.0180317	FOXL1
cg11455862	chr7	35577269	-0.614178	5.27e-05	0.0180317	HERPUD2
cg23093333	chr17	26474638	-0.614244	5.26e-05	0.0180317	PYY2
cg20449670	chr1	153498959	-0.614263	5.25e-05	0.0180317	S100A6
cg19518093	chr8	74006994	-0.61406	5.29e-05	0.0180317	SBSPON
cg08639339	chr1	205648336	-0.614088	5.29e-05	0.0180317	SLC45A3
cg25023291	chr12	11339792	-0.614106	5.28e-05	0.0180317	TAS2R42
cg14264768	chr9	139975283	0.614027	5.3e-05	0.0180317	UAP1L1
cg01501312	chr1	6480594	-0.613981	5.31e-05	0.018036	HES2
cg15540821	chr4	6911249	-0.613949	5.31e-05	0.018036	TBC1D14
cg08350509	chr19	3028220	-0.613944	5.31e-05	0.018036	TLE2
cg05862431	chr11	116644198	-0.613711	5.36e-05	0.0180365	BUD13
cg08124722	chr17	32597714	0.613636	5.37e-05	0.0180365	CCL7
cg02856420	chr7	101571219	-0.613825	5.34e-05	0.0180365	CUX1
cg22957691	chr2	36790185	-0.613778	5.35e-05	0.0180365	FEZ2
cg02328440	chr1	235813839	-0.613631	5.37e-05	0.0180365	GNG4
cg15410903	chr10	106028780	-0.613772	5.35e-05	0.0180365	GSTO2
cg13557804	chr6	33117976	-0.613619	5.38e-05	0.0180365	HLA-DPB2
cg17985608	chr4	184425286	-0.613585	5.38e-05	0.0180365	LOC389247
cg20784693	chr2	239984030	-0.613846	5.33e-05	0.0180365	MIR4440
cg18905461	chr14	52534596	-0.613666	5.37e-05	0.0180365	NID2
cg26535158	chr17	40175841	-0.613847	5.33e-05	0.0180365	NKIRAS2
cg03915432	chr2	101428924	0.613653	5.37e-05	0.0180365	NPAS2
cg08030545	chr16	22308466	-0.613592	5.38e-05	0.0180365	POLR3E
cg26883351	chrX	37208437	-0.613765	5.35e-05	0.0180365	PRRG1
cg24682551	chr1	116519623	-0.613738	5.35e-05	0.0180365	SLC22A15
cg14935711	chr6	30882694	-0.613822	5.34e-05	0.0180365	VARS2
cg11555228	chr19	21324807	-0.613802	5.34e-05	0.0180365	ZNF431
cg27120833	chr22	43193524	-0.613427	5.41e-05	0.0181251	ARFGAP3
cg05928581	chr11	1885097	-0.613374	5.42e-05	0.0181281	LSP1
cg22897522	chr17	8535468	-0.613363	5.43e-05	0.0181281	MYH10
cg00159523	chr10	114713187	-0.61336	5.43e-05	0.0181281	TCF7L2
cg02576395	chr1	27884179	-0.61326	5.45e-05	0.0181797	AHDC1
cg14564046	chr17	1933409	-0.613127	5.47e-05	0.0182256	DPH1
cg23780635	chr8	1880114	0.613133	5.47e-05	0.0182256	KBTBD11
cg13199577	chr6	30043546	-0.613132	5.47e-05	0.0182256	RNF39
cg12212555	chr14	90526722	-0.613089	5.48e-05	0.0182368	KCNK13
cg19935945	chr11	44338782	-0.612838	5.53e-05	0.0182512	ALX4
cg23903252	chr7	149569998	-0.613026	5.49e-05	0.0182512	ATP6V0E2
cg10103639	chr2	118589706	-0.612993	5.5e-05	0.0182512	DDX18
cg21461196	chr18	48494958	-0.612896	5.52e-05	0.0182512	ELAC1
cg14707231	chr5	43001138	-0.612914	5.51e-05	0.0182512	FLJ32255
cg10443187	chr1	149224613	-0.612842	5.53e-05	0.0182512	LOC388692
cg09137533	chr22	46469091	-0.612974	5.5e-05	0.0182512	MIRLET7BHG
cg01397290	chrX	37208295	-0.612857	5.53e-05	0.0182512	PRRG1
cg04941728	chr16	718125	-0.612979	5.5e-05	0.0182512	RHOT2
cg10350251	chr16	89727194	0.612899	5.52e-05	0.0182512	SPATA33
cg17848797	chr1	1198269	-0.612886	5.52e-05	0.0182512	UBE2J2
cg26211019	chr15	69004025	0.612813	5.53e-05	0.0182546	CORO2B
cg27388703	chr19	50004281	-0.612745	5.55e-05	0.0182595	MIR150
cg03984209	chr3	55920018	-0.612781	5.54e-05	0.0182595	MIR3938
cg09005651	chr16	4740694	-0.612743	5.55e-05	0.0182595	NUDT16L1
cg07480446	chr2	239069576	-0.612671	5.56e-05	0.0182929	FAM132B
cg11642412	chr11	63768412	-0.612597	5.58e-05	0.0183283	OTUB1
cg27386292	chr4	141295273	-0.612559	5.58e-05	0.0183396	SCOC
cg01804679	chr1	32707303	-0.612528	5.59e-05	0.018346	MTMR9LP
cg14964387	chrX	48958082	-0.6125	5.6e-05	0.0183514	WDR45
cg12789279	chr7	140339594	-0.612402	5.62e-05	0.0183637	ADCK2
cg23911808	chr10	133849654	-0.612399	5.62e-05	0.0183637	BNIP3
cg24124443	chr12	107711648	-0.612412	5.61e-05	0.0183637	BTBD11
cg22511808	chr3	158410264	-0.612458	5.6e-05	0.0183637	LXN
cg18539891	chr19	37262806	-0.612286	5.64e-05	0.0184244	ZNF850
cg25099438	chr2	207024027	0.612247	5.65e-05	0.0184367	NDUFS1
cg19349217	chr6	29894903	0.612212	5.65e-05	0.0184458	HCG4B
cg18537617	chr5	156729852	0.612011	5.69e-05	0.0185651	CYFIP2
cg02772928	chr3	18277949	-0.611982	5.7e-05	0.0185708	SATB1
cg02110858	chr8	145028222	-0.611961	5.7e-05	0.0185709	PLEC
cg07871500	chr13	46786175	-0.611916	5.71e-05	0.0185839	LRRC63
cg14577211	chr12	48744457	-0.611901	5.72e-05	0.0185839	ZNF641
cg23996829	chr1	199998469	-0.611849	5.73e-05	0.0186047	NR5A2
cg08702225	chr10	102803042	-0.611826	5.73e-05	0.0186064	SFXN3
cg01483653	chr19	50015511	-0.611793	5.74e-05	0.0186148	FCGRT
cg18755543	chr1	54953632	-0.611513	5.8e-05	0.0186322	ACOT11
cg05206789	chr4	87894298	-0.61144	5.81e-05	0.0186322	AFF1
cg23221557	chrX	25025714	-0.611722	5.75e-05	0.0186322	ARX
cg03112777	chr7	112582716	-0.6116	5.78e-05	0.0186322	C7orf60
cg24811290	chr4	159092553	-0.61156	5.79e-05	0.0186322	FAM198B
cg18023065	chr11	94278603	-0.611436	5.81e-05	0.0186322	FUT4
cg12856407	chrX	78622565	-0.611542	5.79e-05	0.0186322	ITM2A
cg14950288	chr6	117002223	-0.611727	5.75e-05	0.0186322	KPNA5
cg05417803	chr11	46938695	-0.611422	5.82e-05	0.0186322	LRP4
cg01883425	chr6	41606770	-0.611649	5.77e-05	0.0186322	MDFI
cg09605634	chr13	36521538	0.61159	5.78e-05	0.0186322	MIR548F5
cg21067654	chr5	177580340	-0.611573	5.78e-05	0.0186322	NHP2
cg06581978	chr21	34408891	-0.611559	5.79e-05	0.0186322	OLIG2
cg07438165	chr14	95942775	-0.611434	5.81e-05	0.0186322	SYNE3
cg11247519	chr6	125474746	-0.611649	5.77e-05	0.0186322	TPD52L1
cg19243965	chr6	33256972	0.611432	5.81e-05	0.0186322	WDR46
cg02570223	chr19	38210840	-0.611446	5.81e-05	0.0186322	ZNF607
cg20180843	chr7	100091181	-0.611366	5.83e-05	0.0186561	NYAP1
cg21132536	chr20	33465180	-0.61126	5.85e-05	0.0186913	ACSS2
cg07641643	chr12	123234584	0.611246	5.85e-05	0.0186913	DENR
cg26868806	chr10	1206641	0.611283	5.84e-05	0.0186913	LINC00200
cg25402818	chr7	157351748	0.611232	5.85e-05	0.0186913	MIR153-2
cg19913626	chr8	49533357	0.611129	5.88e-05	0.0187074	LOC101929217
cg25376491	chr5	179192524	-0.611158	5.87e-05	0.0187074	LTC4S
cg21080294	chrX	106871478	-0.611128	5.88e-05	0.0187074	PRPS1
cg21566416	chr11	86500154	-0.611162	5.87e-05	0.0187074	PRSS23
cg10601100	chr3	64085148	0.611046	5.89e-05	0.0187476	PRICKLE2-AS2
cg17339617	chr5	146608294	-0.611028	5.9e-05	0.0187476	STK32A
cg00902308	chrX	40439693	-0.610561	6e-05	0.0187665	ATP6AP2
cg19809988	chr7	149569883	-0.61062	5.98e-05	0.0187665	ATP6V0E2
cg20318235	chr1	10707917	0.610672	5.97e-05	0.0187665	CASZ1
cg01407797	chr22	29168514	-0.61074	5.96e-05	0.0187665	CCDC117
cg02854137	chr4	2425693	0.610607	5.99e-05	0.0187665	CFAP99
cg18105675	chr2	3642400	0.610789	5.95e-05	0.0187665	COLEC11
cg24425342	chr19	3114929	0.610912	5.92e-05	0.0187665	GNA11
cg08237971	chr1	27290846	-0.610854	5.93e-05	0.0187665	KDF1
cg04842472	chr7	39872851	-0.610691	5.97e-05	0.0187665	LINC00265
cg23004160	chr19	21646329	-0.610674	5.97e-05	0.0187665	LINC00664
cg11203905	chr1	156107559	0.610632	5.98e-05	0.0187665	LMNA
cg25878149	chr2	150176814	0.610654	5.98e-05	0.0187665	LYPD6
cg20809378	chr11	43569555	-0.610676	5.97e-05	0.0187665	MIR670
cg10953378	chr1	14024101	0.610567	6e-05	0.0187665	PRDM2
cg25329939	chr13	98085947	-0.610958	5.91e-05	0.0187665	RAP2A
cg14338551	chr14	76391200	-0.610626	5.98e-05	0.0187665	TGFB3
cg18028767	chr11	859873	-0.610935	5.92e-05	0.0187665	TSPAN4
cg08143561	chrX	48542086	-0.610779	5.95e-05	0.0187665	WAS
cg05764102	chr16	72991344	0.610759	5.95e-05	0.0187665	ZFHX3
cg04086197	chr14	104205071	0.610564	6e-05	0.0187665	ZFYVE21
cg15125757	chr6	27356624	-0.610603	5.99e-05	0.0187665	ZNF391
cg03584535	chr19	58280832	-0.610749	5.96e-05	0.0187665	ZNF586
cg02119577	chr21	40195074	-0.610489	6.01e-05	0.0188017	ETS2
cg15423357	chr2	25149977	-0.610416	6.03e-05	0.0188103	ADCY3
cg02755561	chr4	1283667	-0.610426	6.03e-05	0.0188103	MAEA
cg13560123	chr6	10887036	-0.610397	6.03e-05	0.0188103	SYCP2L
cg00602811	chr2	145278564	-0.610446	6.02e-05	0.0188103	ZEB2
cg07730301	chr11	67777952	-0.610142	6.09e-05	0.0188629	ALDH3B1
cg06089269	chr4	114900720	-0.610175	6.08e-05	0.0188629	ARSJ
cg11715999	chr17	46970694	-0.610268	6.06e-05	0.0188629	ATP5G1
cg15792766	chr7	43769288	-0.610075	6.1e-05	0.0188629	COA1
cg12413138	chrX	153640475	-0.610069	6.1e-05	0.0188629	DNASE1L1
cg06686383	chr7	102390529	0.610085	6.1e-05	0.0188629	FAM185A
cg21235823	chr14	93260203	-0.610119	6.09e-05	0.0188629	GOLGA5
cg10275770	chr17	62084205	-0.610195	6.07e-05	0.0188629	ICAM2
cg16660547	chr10	114574152	-0.610104	6.09e-05	0.0188629	LOC103344931
cg20960167	chr3	183539364	0.610113	6.09e-05	0.0188629	MAP6D1
cg14805932	chr2	241401799	0.610247	6.06e-05	0.0188629	PP14571
cg22128468	chr7	56119212	-0.610063	6.1e-05	0.0188629	PSPH
cg17208577	chr11	66139335	0.610106	6.09e-05	0.0188629	SLC29A2
cg21692182	chr1	94483746	0.609573	6.21e-05	0.0188769	ABCA4
cg26500816	chr17	6339466	-0.609818	6.16e-05	0.0188769	AIPL1
cg17552801	chr10	99332121	-0.609452	6.24e-05	0.0188769	ANKRD2
cg05887082	chr19	10959073	-0.609537	6.22e-05	0.0188769	C19orf38
cg04353586	chr1	7039323	0.609662	6.19e-05	0.0188769	CAMTA1
cg10480329	chr2	27011850	-0.609478	6.23e-05	0.0188769	CENPA
cg16660091	chr16	56995856	-0.609613	6.2e-05	0.0188769	CETP
cg10642423	chr2	42588460	-0.609748	6.17e-05	0.0188769	COX7A2L
cg07980854	chr20	57586338	-0.609864	6.15e-05	0.0188769	CTSZ
cg02050986	chr15	45408574	-0.609632	6.2e-05	0.0188769	DUOXA2
cg02632362	chr1	236557579	-0.609721	6.18e-05	0.0188769	EDARADD
cg14804093	chrX	13128736	-0.609639	6.2e-05	0.0188769	FAM9C
cg02629737	chrX	138285540	-0.609473	6.23e-05	0.0188769	FGF13
cg06796779	chr3	128204927	-0.609668	6.19e-05	0.0188769	GATA2
cg17745122	chr16	54320230	-0.609741	6.17e-05	0.0188769	IRX3
cg16517753	chr1	175292351	-0.609669	6.19e-05	0.0188769	KIAA0040
cg20176098	chr3	177877649	-0.609518	6.22e-05	0.0188769	LINC01014
cg12203250	chr22	23863649	-0.609811	6.16e-05	0.0188769	LOC388882
cg06842637	chr9	128508188	-0.609579	6.21e-05	0.0188769	LOC51145
cg26559315	chr8	143858636	-0.609781	6.16e-05	0.0188769	LYNX1
cg23250262	chr10	131684783	0.609871	6.15e-05	0.0188769	MIR4297
cg14180343	chr13	40363827	0.610009	6.12e-05	0.0188769	MIR4305
cg19861117	chr19	46456325	-0.609441	6.24e-05	0.0188769	NOVA2
cg06030535	chr5	158637684	-0.6099	6.14e-05	0.0188769	RNF145
cg14047008	chr1	173887011	-0.609409	6.25e-05	0.0188769	SERPINC1
cg10824582	chr11	116855630	-0.609814	6.16e-05	0.0188769	SIK3
cg24147428	chr11	65409760	-0.609914	6.14e-05	0.0188769	SIPA1
cg23654327	chr22	19166456	-0.609936	6.13e-05	0.0188769	SLC25A1
cg16577509	chr12	58013651	-0.609495	6.23e-05	0.0188769	SLC26A10
cg16993794	chr22	24199328	-0.60967	6.19e-05	0.0188769	SLC2A11
cg17540192	chr7	97875259	-0.609891	6.14e-05	0.0188769	TECPR1
cg05962781	chr1	115599145	-0.609934	6.13e-05	0.0188769	TSHB
cg24839386	chr10	73004576	-0.609404	6.25e-05	0.0188769	UNC5B-AS1
cg27553947	chr1	9819767	-0.609372	6.25e-05	0.0188805	CLSTN1
cg20732787	chr19	3191211	-0.60936	6.26e-05	0.0188805	NCLN
cg13588388	chr9	138981584	-0.609327	6.26e-05	0.0188899	NACC2
cg11699150	chr1	2002329	0.609264	6.28e-05	0.0189188	PRKCZ
cg16317381	chr12	59042279	-0.609177	6.3e-05	0.0189648	LOC101927653
cg05412222	chr14	105782817	-0.609139	6.31e-05	0.0189713	BRF1
cg26750747	chr11	71899966	0.609098	6.32e-05	0.0189713	FOLR1
cg26620655	chr7	1113029	-0.609108	6.31e-05	0.0189713	GPER1
cg03577052	chr20	62681163	-0.609091	6.32e-05	0.0189713	SOX18
cg18236477	chr13	26043066	-0.609056	6.32e-05	0.0189817	ATP8A2
cg15133344	chrX	40034881	-0.608935	6.35e-05	0.0189878	BCOR
cg10096929	chr1	156261403	-0.608933	6.35e-05	0.0189878	C1orf85
cg21716693	chr6	36806882	-0.608952	6.35e-05	0.0189878	CPNE5
cg16055106	chr5	108478303	-0.608971	6.34e-05	0.0189878	PJA2
cg01618660	chr9	100882376	-0.608976	6.34e-05	0.0189878	TRIM14
cg10332437	chr4	1901078	-0.608988	6.34e-05	0.0189878	WHSC1
cg25018062	chr11	61520084	-0.608862	6.37e-05	0.0190036	MYRF
cg23396786	chr2	73299151	-0.608852	6.37e-05	0.0190036	SFXN5
cg16893861	chr7	115927213	-0.608872	6.37e-05	0.0190036	TES
cg04759439	chr3	56502612	-0.608773	6.39e-05	0.0190187	ERC2
cg26911140	chr8	146017711	0.608804	6.38e-05	0.0190187	RPL8
cg06270497	chrX	67906442	-0.608791	6.38e-05	0.0190187	STARD8
cg25856090	chr7	143028708	-0.608746	6.39e-05	0.0190243	CLCN1
cg13443661	chr1	27875065	0.608664	6.41e-05	0.0190528	AHDC1
cg25779302	chr3	171823439	-0.608647	6.42e-05	0.0190528	FNDC3B
cg10164560	chr15	96985502	-0.608679	6.41e-05	0.0190528	NR2F2
cg07283659	chr1	208136667	-0.608588	6.43e-05	0.019054	CD34
cg18891037	chr11	113145856	0.608598	6.43e-05	0.019054	NCAM1-AS1
cg04709771	chr16	646395	-0.608619	6.42e-05	0.019054	RAB40C
cg15125056	chr3	23691152	-0.608565	6.44e-05	0.0190573	UBE2E1
cg12874181	chr8	65489906	-0.608473	6.46e-05	0.0191062	LOC401463
cg15251779	chr7	150929295	-0.608407	6.47e-05	0.0191366	CHPF2
cg26919953	chr11	68472942	0.608391	6.48e-05	0.0191366	GAL
cg05747459	chrX	21393306	-0.608328	6.49e-05	0.0191663	CNKSR2
cg02433927	chrX	39969103	-0.607869	6.59e-05	0.0191733	BCOR
cg19417180	chr22	49883369	0.608012	6.56e-05	0.0191733	C22orf34
cg01772385	chr14	65347518	-0.608223	6.51e-05	0.0191733	CHURC1
cg06756164	chr1	109490978	-0.60783	6.6e-05	0.0191733	CLCC1
cg01293277	chr12	10123440	-0.608014	6.56e-05	0.0191733	CLEC12A
cg05551889	chr7	151137192	-0.607799	6.61e-05	0.0191733	CRYGN
cg24037813	chr17	61528078	-0.608276	6.5e-05	0.0191733	CYB561
cg22193385	chr12	52638005	-0.607986	6.57e-05	0.0191733	KRT7
cg15876968	chr1	85086322	-0.607971	6.57e-05	0.0191733	LINC01461
cg05128194	chr16	5666499	-0.607762	6.62e-05	0.0191733	LOC101926950
cg16550656	chr5	61874017	-0.607826	6.61e-05	0.0191733	LRRC70
cg11717597	chr1	156046546	-0.607782	6.62e-05	0.0191733	MEX3A
cg02016786	chr15	76094543	-0.607891	6.59e-05	0.0191733	MIR4313
cg12015748	chr17	22055284	-0.607759	6.62e-05	0.0191733	MTRNR2L1
cg10551631	chrX	43832862	-0.607953	6.58e-05	0.0191733	NDP
cg01594949	chr9	140197890	-0.608063	6.55e-05	0.0191733	NRARP
cg08218971	chr16	29826754	-0.608202	6.52e-05	0.0191733	PAGR1
cg03767333	chr12	89938002	-0.608123	6.54e-05	0.0191733	POC1B
cg12530665	chr13	29236637	0.60794	6.58e-05	0.0191733	POMP
cg23927970	chr11	504933	-0.608068	6.55e-05	0.0191733	RNH1
cg08949668	chr6	33167969	-0.608189	6.52e-05	0.0191733	RXRB
cg18854666	chr2	219247055	-0.608029	6.56e-05	0.0191733	SLC11A1
cg09250304	chr3	136470434	-0.607863	6.6e-05	0.0191733	STAG1
cg24788483	chr10	114911652	-0.607977	6.57e-05	0.0191733	TCF7L2
cg23334365	chr11	67806337	-0.607857	6.6e-05	0.0191733	TCIRG1
cg14533523	chr6	169852497	0.607832	6.6e-05	0.0191733	THBS2
cg21201294	chr7	47611926	-0.608007	6.56e-05	0.0191733	TNS3
cg09489462	chr11	44749734	-0.607935	6.58e-05	0.0191733	TSPAN18
cg02243157	chr2	64047802	-0.607965	6.57e-05	0.0191733	UGP2
cg14266952	chr9	129626787	-0.607975	6.57e-05	0.0191733	ZBTB34
cg07327468	chr6	133561765	-0.607735	6.63e-05	0.019177	EYA4
cg22685762	chrX	139589163	-0.607689	6.64e-05	0.0191827	SOX3
cg19035457	chr4	56262833	0.607703	6.63e-05	0.0191827	TMEM165
cg13718185	chr8	22877275	-0.607654	6.65e-05	0.0191942	RHOBTB2
cg10634182	chr5	572373	0.607574	6.66e-05	0.0192358	MIR4456
cg24632582	chr15	41233701	-0.607542	6.67e-05	0.0192452	CHAC1
cg05493356	chr17	79981909	-0.607493	6.68e-05	0.0192564	LRRC45
cg15946212	chr13	53425831	-0.607488	6.68e-05	0.0192564	PCDH8
cg19752855	chr7	56183584	-0.607469	6.69e-05	0.019257	NUPR1L
cg01544270	chr9	140300227	-0.607415	6.7e-05	0.0192686	EXD3
cg06372887	chr7	44795754	-0.607419	6.7e-05	0.0192686	ZMIZ2
cg02188048	chrX	39871543	-0.607367	6.71e-05	0.0192885	BCOR
cg04621654	chr1	183774114	-0.607344	6.72e-05	0.0192919	RGL1
cg07824483	chr17	79882042	-0.607313	6.73e-05	0.0193009	MAFG
cg11597902	chr17	75096239	-0.607255	6.74e-05	0.0193236	MIR6516
cg13784312	chr9	134609065	-0.607242	6.74e-05	0.0193236	RAPGEF1
cg07391088	chr8	33330912	-0.607074	6.78e-05	0.0194253	FUT10
cg05003398	chr7	75947586	-0.607056	6.79e-05	0.0194253	HSPB1
cg15034135	chr5	128796168	-0.606899	6.82e-05	0.0194769	ADAMTS19
cg04065832	chrX	72667191	-0.606803	6.85e-05	0.0194769	CDX4
cg01257799	chr11	118753476	-0.606788	6.85e-05	0.0194769	CXCR5
cg03757017	chr19	16013630	0.606847	6.84e-05	0.0194769	CYP4F2
cg13949487	chr9	98637884	0.606783	6.85e-05	0.0194769	ERCC6L2
cg12771178	chr10	50342081	0.606878	6.83e-05	0.0194769	FAM170B
cg05852786	chr13	111466326	0.60682	6.84e-05	0.0194769	LINC00346
cg00830393	chr3	66552063	-0.60679	6.85e-05	0.0194769	LRIG1
cg08089041	chr12	751692	-0.606783	6.85e-05	0.0194769	NINJ2
cg02852791	chr16	710674	-0.606762	6.86e-05	0.0194769	RHOT2
cg01431057	chr1	153362927	-0.606911	6.82e-05	0.0194769	S100A8
cg07522516	chr4	48492196	0.606778	6.85e-05	0.0194769	ZAR1
cg04420141	chr17	63133231	-0.60674	6.86e-05	0.0194793	RGS9
cg21323441	chr15	28344349	-0.606716	6.87e-05	0.0194835	OCA2
cg24607755	chr11	36171375	-0.606668	6.88e-05	0.0195035	COMMD9
cg00331096	chr20	22564947	-0.606631	6.89e-05	0.0195042	FOXA2
cg05114739	chr2	240238904	-0.606634	6.89e-05	0.0195042	MIR4269
cg02732193	chr16	2977125	-0.606602	6.9e-05	0.0195119	FLYWCH1
cg26828017	chr16	22409023	-0.606537	6.91e-05	0.0195189	CDR2
cg11120551	chr1	146713996	-0.606539	6.91e-05	0.0195189	CHD1L
cg20306511	chr22	19718791	-0.60657	6.9e-05	0.0195189	GP1BB
cg11199097	chr10	526106	0.606503	6.92e-05	0.0195302	MIR5699
cg08515285	chr22	20306749	-0.606473	6.93e-05	0.0195381	DGCR6L
cg04875128	chr15	31775895	0.606375	6.95e-05	0.0195844	KLF13
cg14335579	chr14	79745997	-0.606369	6.95e-05	0.0195844	NRXN3
cg10674221	chr12	113246854	0.606317	6.96e-05	0.0196077	RPH3A
cg06936159	chr8	144766666	-0.606269	6.98e-05	0.0196283	ZNF707
cg17027260	chr2	109892050	-0.606217	6.99e-05	0.0196397	MIR4266
cg16620283	chr2	203155849	-0.606234	6.98e-05	0.0196397	SNORD11B
cg03897318	chr3	52272844	-0.606183	7e-05	0.0196502	TWF2
cg23397741	chr17	35014588	-0.606159	7e-05	0.0196545	MRM1
cg18070621	chr17	79869449	-0.606118	7.01e-05	0.019658	PCYT2
cg10987625	chr1	17380150	-0.606133	7.01e-05	0.019658	SDHB
cg17343325	chr19	3029668	-0.60608	7.02e-05	0.0196716	TLE2
cg20671781	chr10	43626471	-0.605988	7.04e-05	0.0196856	CSGALNACT2
cg06019229	chr5	61601629	-0.60602	7.04e-05	0.0196856	KIF2A
cg16523463	chr12	111358379	0.605997	7.04e-05	0.0196856	MYL2
cg15747190	chr2	86333744	-0.605996	7.04e-05	0.0196856	PTCD3
cg21927363	chr9	15552206	-0.605902	7.07e-05	0.019693	CCDC171
cg24646414	chr8	11565725	-0.605932	7.06e-05	0.019693	GATA4
cg14983777	chr7	1052392	-0.605888	7.07e-05	0.019693	MIR339
cg05413872	chr14	57261256	-0.605916	7.06e-05	0.019693	OTX2
cg17833106	chr1	161060000	-0.60589	7.07e-05	0.019693	PVRL4
cg03958883	chr11	73020729	-0.605823	7.09e-05	0.0197135	ARHGEF17
cg13549277	chr12	6659520	-0.605838	7.08e-05	0.0197135	IFFO1
cg05045702	chr16	30616285	-0.605804	7.09e-05	0.0197142	ZNF689
cg26480069	chr2	172378791	-0.605572	7.15e-05	0.019716	CYBRD1
cg02697423	chr1	168105857	-0.605602	7.14e-05	0.019716	GPR161
cg22349332	chr1	2252794	-0.605713	7.11e-05	0.019716	LOC100129534
cg11277087	chr19	23258096	-0.605673	7.12e-05	0.019716	LOC101929144
cg01421615	chr10	126782592	0.60557	7.15e-05	0.019716	MIR4296
cg05222216	chr19	9093098	0.605709	7.11e-05	0.019716	MUC16
cg27500214	chr10	35104499	-0.605593	7.14e-05	0.019716	PARD3-AS1
cg09263118	chr19	11531294	-0.605622	7.14e-05	0.019716	RGL3
cg11118440	chr12	125249923	-0.605717	7.11e-05	0.019716	SCARB1
cg07664000	chr17	28659293	0.605571	7.15e-05	0.019716	TMIGD1
cg07495811	chr6	28175919	-0.605769	7.1e-05	0.019716	TOB2P1
cg27624769	chr8	116657166	0.605624	7.14e-05	0.019716	TRPS1
cg21932380	chr11	9596283	-0.605659	7.13e-05	0.019716	WEE1
cg02099313	chr1	231114956	-0.605508	7.16e-05	0.0197305	ARV1
cg18095675	chr3	197272311	-0.605465	7.17e-05	0.0197305	BDH1
cg24325790	chr17	34345392	0.605483	7.17e-05	0.0197305	CCL23
cg16469386	chr12	46662743	-0.605488	7.17e-05	0.0197305	SLC38A1
cg09845666	chr11	134104850	0.605461	7.18e-05	0.0197305	VPS26B
cg17075352	chr4	71533675	-0.605408	7.19e-05	0.0197422	IGJ
cg11341144	chr3	185656289	-0.605425	7.18e-05	0.0197422	TRA2B
cg22544673	chr21	48088150	-0.605342	7.21e-05	0.0197755	PRMT2
cg13249593	chr17	39705234	-0.605272	7.22e-05	0.0197854	LINC00974
cg03156170	chr17	55673870	-0.605274	7.22e-05	0.0197854	LOC101927539
cg03160883	chr6	36628713	-0.605268	7.22e-05	0.0197854	PANDAR
cg17047993	chr17	49197695	-0.605257	7.23e-05	0.0197854	SPAG9
cg19684783	chr5	40905255	-0.605173	7.25e-05	0.0198254	C7
cg12054428	chr8	122652162	-0.605129	7.26e-05	0.0198254	HAS2-AS1
cg14973995	chr4	2935692	-0.605132	7.26e-05	0.0198254	MFSD10
cg02948468	chr19	10795757	0.605112	7.26e-05	0.0198254	QTRT1
cg05445008	chr11	64811819	-0.60512	7.26e-05	0.0198254	SAC3D1
cg26306638	chr5	139722098	-0.605079	7.27e-05	0.0198358	HBEGF
cg17284137	chr7	134127185	0.604783	7.35e-05	0.0198513	AKR1B1
cg17337874	chr7	2701641	0.604887	7.32e-05	0.0198513	AMZ1
cg25670076	chr6	90807675	-0.604791	7.35e-05	0.0198513	BACH2
cg04468568	chr11	128776059	-0.604872	7.32e-05	0.0198513	C11orf45
cg14310730	chr9	100685193	-0.604663	7.38e-05	0.0198513	C9orf156
cg08211853	chr2	3658933	0.604922	7.31e-05	0.0198513	COLEC11
cg15177071	chr22	29601619	-0.604834	7.33e-05	0.0198513	EMID1
cg17911695	chr3	120511839	0.604714	7.36e-05	0.0198513	GTF2E1
cg02481950	chr16	21665002	-0.605001	7.29e-05	0.0198513	IGSF6
cg13263285	chr7	20370165	-0.604656	7.38e-05	0.0198513	ITGB8
cg25936902	chr13	30982971	-0.604811	7.34e-05	0.0198513	LINC01058
cg14619064	chr17	56355331	-0.604747	7.36e-05	0.0198513	MPO
cg10574499	chr16	67918754	-0.604979	7.3e-05	0.0198513	NRN1L
cg07274998	chr10	126107781	-0.604833	7.33e-05	0.0198513	OAT
cg17645677	chr5	149185704	-0.604741	7.36e-05	0.0198513	PPARGC1B
cg14479198	chr5	80255793	-0.604989	7.29e-05	0.0198513	RASGRF2
cg18731055	chr13	49108131	-0.604789	7.35e-05	0.0198513	RCBTB2
cg20047235	chr7	150755417	-0.604832	7.33e-05	0.0198513	SLC4A2
cg12484072	chr15	39872463	-0.604678	7.37e-05	0.0198513	THBS1
cg15017149	chr17	896404	-0.604662	7.38e-05	0.0198513	TIMM22
cg19318450	chr21	34852305	-0.604716	7.36e-05	0.0198513	TMEM50B
cg07291836	chr20	45319455	-0.604748	7.36e-05	0.0198513	TP53RK
cg04607844	chr1	213090203	-0.604862	7.33e-05	0.0198513	VASH2
cg07676145	chr10	73506646	-0.604602	7.39e-05	0.0198636	C10orf105
cg02627216	chr17	38599056	-0.60458	7.4e-05	0.0198636	IGFBP4
cg14103446	chr5	33008910	0.604573	7.4e-05	0.0198636	LOC340113
cg17675852	chr8	143054785	0.604569	7.4e-05	0.0198636	MIR4472-1
cg20773149	chrX	20009138	-0.604518	7.42e-05	0.0198867	LOC729609
cg12212240	chr7	25019893	-0.604463	7.43e-05	0.0199127	OSBPL3
cg09605726	chr6	78175955	-0.60439	7.45e-05	0.0199437	HTR1B
cg04283392	chr3	196366369	-0.604384	7.45e-05	0.0199437	NRROS
cg23352384	chr7	157130675	0.604339	7.46e-05	0.0199441	DNAJB6
cg02569458	chr12	86230093	-0.604332	7.46e-05	0.0199441	RASSF9
cg12548634	chr1	44884109	-0.604351	7.46e-05	0.0199441	RNF220
cg12410225	chr5	10442612	-0.604258	7.48e-05	0.0199835	ROPN1L
cg23731826	chr15	90371692	-0.604216	7.49e-05	0.0200005	ANPEP
cg10645377	chrX	153659893	-0.604055	7.54e-05	0.020008	ATP6AP1
cg08703722	chr19	8127148	0.60417	7.51e-05	0.020008	CCL25
cg23240857	chr4	140005776	-0.604093	7.53e-05	0.020008	ELF2
cg19132069	chr11	124631666	-0.604078	7.53e-05	0.020008	ESAM
cg12679760	chr1	36786615	-0.604174	7.5e-05	0.020008	EVA1B
cg26656135	chr6	133562774	-0.604083	7.53e-05	0.020008	EYA4
cg04431508	chr3	171693162	-0.604051	7.54e-05	0.020008	FNDC3B
cg26721382	chr1	31196596	-0.604079	7.53e-05	0.020008	MATN1
cg12336030	chr2	107339427	0.604108	7.52e-05	0.020008	ST6GAL2
cg20917077	chr7	129996313	-0.604015	7.55e-05	0.0200091	CPA5
cg07577121	chr3	31207056	0.604022	7.54e-05	0.0200091	GADL1
cg24496349	chr11	67810905	-0.603964	7.56e-05	0.0200207	TCIRG1
cg17695682	chr11	118551771	0.603975	7.56e-05	0.0200207	TREH
cg03930369	chr13	111090821	-0.603806	7.6e-05	0.0200236	COL4A2-AS1
cg08115556	chr8	142137922	-0.603845	7.59e-05	0.0200236	DENND3
cg00979347	chr1	44115798	-0.603848	7.59e-05	0.0200236	KDM4A
cg12762089	chr11	134395000	0.603849	7.59e-05	0.0200236	LOC283177
cg24202021	chr6	31364902	0.603894	7.58e-05	0.0200236	MICA
cg06053417	chr16	591589	0.603811	7.6e-05	0.0200236	MIR3176
cg06970451	chr1	3143808	0.603923	7.57e-05	0.0200236	MIR4251
cg06738379	chr6	167062104	0.603827	7.6e-05	0.0200236	RPS6KA2
cg02160684	chr8	126448033	-0.603856	7.59e-05	0.0200236	TRIB1
cg13146839	chr3	190580422	-0.603747	7.62e-05	0.0200527	GMNC
cg20005616	chr14	96829184	-0.603712	7.63e-05	0.0200537	ATG2B
cg05819249	chr5	1108891	-0.603724	7.62e-05	0.0200537	SLC12A7
cg20680798	chr2	132585983	0.603674	7.64e-05	0.0200564	C2orf27B
cg13471009	chr6	564609	-0.603681	7.63e-05	0.0200564	HUS1B
cg15269394	chr17	40672083	-0.603653	7.64e-05	0.0200593	MIR5010
cg15934090	chr1	100435551	-0.603611	7.65e-05	0.0200763	SLC35A3
cg26783127	chr17	79128918	-0.603475	7.69e-05	0.0201315	AATK-AS1
cg21651328	chr19	21657756	-0.603467	7.69e-05	0.0201315	LINC00664
cg07005960	chr17	81050498	0.603456	7.69e-05	0.0201315	METRNL
cg10608948	chr17	6478486	-0.60349	7.69e-05	0.0201315	PITPNM3
cg20367216	chr8	101895107	0.603448	7.7e-05	0.0201315	YWHAZ
cg07066362	chr8	92082300	-0.603416	7.7e-05	0.0201331	OTUD6B-AS1
cg05879505	chr17	1926210	-0.603404	7.71e-05	0.0201331	RTN4RL1
cg23218997	chrX	102862639	-0.603395	7.71e-05	0.0201331	TCEAL3
cg12777862	chr16	31548756	-0.603299	7.74e-05	0.0201511	AHSP
cg19086488	chr1	43752185	0.603286	7.74e-05	0.0201511	C1orf210
cg25312966	chr22	24408316	-0.603251	7.75e-05	0.0201511	CABIN1
cg09993119	chr22	41601085	-0.603305	7.73e-05	0.0201511	L3MBTL2
cg07800665	chr19	21657926	-0.603282	7.74e-05	0.0201511	LINC00664
cg22117438	chr4	87269436	0.60326	7.75e-05	0.0201511	MAPK10
cg09158026	chr2	106467686	0.603318	7.73e-05	0.0201511	NCK2
cg15428620	chr10	102792835	-0.60318	7.77e-05	0.020189	SFXN3
cg05321398	chr3	49027063	-0.603144	7.78e-05	0.0201907	P4HTM
cg10426076	chr11	57158282	-0.603154	7.78e-05	0.0201907	PRG2
cg14152306	chr14	104026839	0.603066	7.8e-05	0.0201979	BAG5
cg14716530	chr13	113788048	0.603083	7.79e-05	0.0201979	F10
cg14970597	chr7	1530820	0.603086	7.79e-05	0.0201979	INTS1
cg13394182	chr8	144403454	-0.603095	7.79e-05	0.0201979	TOP1MT
cg26385126	chr12	124912021	-0.603014	7.81e-05	0.020223	MIR6880
cg00711496	chr19	50191497	-0.602915	7.84e-05	0.0202321	ADM5
cg18010348	chr11	129154745	-0.6028	7.87e-05	0.0202321	BARX2
cg23510313	chr10	133677169	0.6029	7.84e-05	0.0202321	LINC01164
cg12612122	chr12	8249998	-0.602891	7.85e-05	0.0202321	NECAP1
cg11838299	chr11	7041752	-0.602886	7.85e-05	0.0202321	NLRP14
cg16872520	chr11	72929124	-0.602846	7.86e-05	0.0202321	P2RY2
cg14768558	chr20	25247956	0.602816	7.87e-05	0.0202321	PYGB
cg26847100	chr19	10748778	-0.602866	7.85e-05	0.0202321	SLC44A2
cg06635150	chr5	171094937	0.602963	7.83e-05	0.0202321	SMIM23
cg19859323	chrX	136632433	-0.602822	7.86e-05	0.0202321	ZIC3
cg01804370	chr7	148920839	0.602828	7.86e-05	0.0202321	ZNF212
cg24563850	chr10	44198568	0.602957	7.83e-05	0.0202321	ZNF32
cg24798853	chr11	58866721	0.60277	7.88e-05	0.0202418	FAM111B
cg09040552	chr2	216298121	-0.602656	7.91e-05	0.0202493	FN1
cg05162533	chr17	74137399	-0.602652	7.91e-05	0.0202493	FOXJ1
cg06436667	chr17	78058704	-0.602572	7.93e-05	0.0202493	GAA
cg12690496	chr10	91172330	0.602543	7.94e-05	0.0202493	IFIT5
cg21919437	chr14	106670436	0.60263	7.92e-05	0.0202493	LINC00226
cg09367987	chr7	155828212	0.602557	7.94e-05	0.0202493	LOC389602
cg10016835	chr1	29557393	-0.60258	7.93e-05	0.0202493	MECR
cg05554494	chr16	3306685	-0.602608	7.92e-05	0.0202493	MEFV
cg01235100	chr2	233897259	0.602548	7.94e-05	0.0202493	NEU2
cg12989057	chr13	53649596	0.602583	7.93e-05	0.0202493	OLFM4
cg04326337	chr20	36664969	-0.602625	7.92e-05	0.0202493	RPRD1B
cg16732648	chr17	16318668	-0.602685	7.9e-05	0.0202493	TRPV2
cg05073568	chr7	99678769	-0.602698	7.9e-05	0.0202493	ZNF3
cg27378216	chr18	42281171	-0.602517	7.95e-05	0.0202557	SETBP1
cg27405731	chr7	101571203	-0.602426	7.97e-05	0.0202596	CUX1
cg02330362	chrX	70402012	-0.602462	7.96e-05	0.0202596	GJB1
cg01760876	chr8	42993653	0.602464	7.96e-05	0.0202596	HGSNAT
cg05286653	chr19	46800602	-0.602428	7.97e-05	0.0202596	HIF3A
cg23010507	chr5	1555887	-0.602413	7.98e-05	0.0202596	LPCAT1
cg26075074	chr10	33623509	-0.602446	7.97e-05	0.0202596	NRP1
cg00926657	chr17	79880822	-0.602385	7.98e-05	0.0202676	MAFG
cg07516148	chr6	159463300	0.602346	8e-05	0.0202719	TAGAP
cg06135032	chr16	1461221	0.602356	7.99e-05	0.0202719	UNKL
cg02958895	chr1	46999348	-0.602281	8.01e-05	0.0202976	MKNK1-AS1
cg08466770	chr6	32820993	-0.602276	8.01e-05	0.0202976	TAP1
cg26635219	chr7	117119424	-0.602212	8.03e-05	0.0203198	CFTR
cg09119494	chr1	23851471	-0.602217	8.03e-05	0.0203198	LOC101928163
cg06913160	chr7	92076715	0.602148	8.05e-05	0.0203469	GATAD1
cg16273175	chr6	138437260	-0.60214	8.05e-05	0.0203469	PERP
cg01607321	chr8	1872335	-0.602115	8.06e-05	0.0203499	KBTBD11
cg26046924	chrX	63616811	0.602103	8.06e-05	0.0203499	MTMR8
cg02037013	chr18	58039530	0.60206	8.07e-05	0.0203686	MC4R
cg16767886	chr6	34284953	-0.602038	8.08e-05	0.0203704	C6orf1
cg02311540	chr15	76030565	-0.602016	8.09e-05	0.0203704	DNM1P35
cg00720339	chr7	157448944	0.602008	8.09e-05	0.0203704	MIR153-2
cg04032861	chrX	16737560	-0.60197	8.1e-05	0.0203855	SYAP1
cg01143314	chr6	31916711	0.601768	8.16e-05	0.0204477	CFB
cg27425314	chr1	26797619	-0.601791	8.15e-05	0.0204477	HMGN2
cg23378941	chr17	64361956	-0.601859	8.13e-05	0.0204477	LOC101928001
cg26570765	chr4	1273065	0.601816	8.14e-05	0.0204477	MAEA
cg01294028	chr19	10529124	-0.601778	8.15e-05	0.0204477	PDE4A
cg09147131	chr17	80189225	-0.601786	8.15e-05	0.0204477	SLC16A3
cg13874466	chr3	55521431	-0.601813	8.14e-05	0.0204477	WNT5A
cg06807303	chr13	111911463	0.601733	8.17e-05	0.0204606	TEX29
cg25870680	chr11	111093754	0.601587	8.21e-05	0.0205113	C11orf53
cg21241814	chr9	96052287	0.601634	8.19e-05	0.0205113	C9orf129
cg06226156	chr2	74726478	-0.601564	8.21e-05	0.0205113	LBX2
cg12437013	chr13	114161939	-0.601576	8.21e-05	0.0205113	TMCO3
cg15847527	chr7	47611885	-0.601614	8.2e-05	0.0205113	TNS3
cg03760336	chr2	132120928	-0.601587	8.21e-05	0.0205113	WTH3DI
cg02016642	chr12	108127402	0.601543	8.22e-05	0.0205148	LOC101929162
cg03497652	chr16	4751569	-0.6015	8.23e-05	0.0205337	NUDT16L1
cg14604336	chr11	33061845	-0.601458	8.24e-05	0.0205519	TCP11L1
cg27174698	chr2	129244189	0.601422	8.25e-05	0.0205539	HS6ST1
cg02990567	chr6	33266961	-0.60143	8.25e-05	0.0205539	RGL2
cg06317209	chr12	58210878	-0.6014	8.26e-05	0.0205581	AVIL
cg19213703	chr3	177554561	-0.60137	8.27e-05	0.0205631	LOC102724550
cg00819142	chr1	204074976	-0.601361	8.27e-05	0.0205631	SOX13
cg05777976	chr11	2163538	-0.601329	8.28e-05	0.020574	IGF2
cg20829834	chr3	63946048	-0.601169	8.33e-05	0.0205779	ATXN7
cg11961999	chr1	2104478	0.601171	8.33e-05	0.0205779	C1orf86
cg19764295	chr7	134595401	0.601159	8.33e-05	0.0205779	CALD1
cg08621778	chr1	202102420	-0.601183	8.32e-05	0.0205779	GPR37L1
cg22777724	chr17	46622516	-0.601146	8.33e-05	0.0205779	HOXB2
cg27189481	chr3	192710593	0.601186	8.32e-05	0.0205779	MB21D2
cg20354141	chr7	100609766	-0.601214	8.31e-05	0.0205779	MUC12
cg00163372	chr8	128752988	-0.601187	8.32e-05	0.0205779	MYC
cg15287092	chr3	52479069	-0.601166	8.33e-05	0.0205779	SEMA3G
cg10983327	chr14	70346072	-0.601231	8.31e-05	0.0205779	SMOC1
cg03119844	chr11	124624622	-0.601299	8.29e-05	0.0205779	VSIG2
cg09121987	chrX	99664292	-0.601108	8.34e-05	0.0205823	PCDH19
cg24969685	chr21	37429550	-0.601118	8.34e-05	0.0205823	SETD4
cg22975853	chr10	127789788	0.601039	8.36e-05	0.0206197	FANK1-AS1
cg11323731	chr1	46016768	-0.600933	8.39e-05	0.0206614	AKR1A1
cg23910341	chr5	123121409	-0.600918	8.4e-05	0.0206614	CSNK1G3
cg13433012	chr12	57635954	-0.600959	8.39e-05	0.0206614	NDUFA4L2
cg23055852	chr15	73909017	0.600916	8.4e-05	0.0206614	NPTN
cg12845808	chr5	141338604	-0.600888	8.41e-05	0.02067	PCDH12
cg02893490	chr16	68014110	-0.600853	8.42e-05	0.0206833	DPEP3
cg27410756	chr7	87563931	-0.600815	8.43e-05	0.0206936	ADAM22
cg18985828	chr2	467799	-0.600807	8.43e-05	0.0206936	FAM150B
cg24962672	chr17	80966215	0.600669	8.47e-05	0.0207127	B3GNTL1
cg04364261	chr2	219233650	-0.600665	8.47e-05	0.0207127	CATIP-AS1
cg07607921	chr17	4047574	-0.600558	8.5e-05	0.0207127	CYB5D2
cg19657198	chr10	8095121	-0.600602	8.49e-05	0.0207127	GATA3-AS1
cg13726789	chr8	37678323	-0.600521	8.51e-05	0.0207127	GPR124
cg18424091	chr6	31781814	-0.600582	8.5e-05	0.0207127	HSPA1L
cg14978033	chr5	116791458	-0.600541	8.51e-05	0.0207127	LINC00992
cg00399683	chr7	153109375	0.60062	8.49e-05	0.0207127	LINC01287
cg05557991	chr16	89003641	-0.600606	8.49e-05	0.0207127	LOC100129697
cg26686339	chr16	88234108	0.600493	8.52e-05	0.0207127	LOC101928880
cg04011671	chr2	43202474	-0.600739	8.45e-05	0.0207127	LOC102723854
cg17825194	chr12	124864681	-0.600691	8.46e-05	0.0207127	MIR6880
cg24623497	chr1	161993745	-0.600493	8.52e-05	0.0207127	OLFML2B
cg26972272	chr14	57283582	-0.60051	8.52e-05	0.0207127	OTX2-AS1
cg03596645	chr17	37411353	0.600671	8.47e-05	0.0207127	STAC2
cg10105149	chr16	77233012	0.600508	8.52e-05	0.0207127	SYCE1L
cg12600417	chr12	88593559	-0.600701	8.46e-05	0.0207127	TMTC3
cg13665979	chr19	44620053	-0.600511	8.52e-05	0.0207127	ZNF225
cg11279420	chr19	53637152	-0.60047	8.53e-05	0.0207173	ZNF415
cg07109453	chr1	234669825	-0.600448	8.54e-05	0.0207219	LINC01354
cg12662072	chr5	63986793	-0.600369	8.56e-05	0.0207672	FAM159B
cg02703235	chr6	30123198	0.600347	8.57e-05	0.0207716	TRIM10
cg09976893	chr8	117753093	0.600283	8.58e-05	0.020783	EIF3H
cg12726604	chr4	139483148	0.600292	8.58e-05	0.020783	LINC00499
cg05280806	chr17	79366205	-0.600289	8.58e-05	0.020783	LOC100130370
cg22150665	chr4	184237331	0.600209	8.61e-05	0.0207992	CLDN22
ch.8.2353618R	chr8	119282796	0.600244	8.6e-05	0.0207992	EXT1
cg08591668	chr11	94150725	-0.600197	8.61e-05	0.0207992	GPR83
cg11105292	chr7	32802564	-0.600202	8.61e-05	0.0207992	LINC00997
cg09912552	chr8	134250937	-0.600145	8.62e-05	0.0208249	WISP1
cg06713968	chr2	47089970	0.600085	8.64e-05	0.0208456	LINC01119
cg10507754	chr15	99504358	0.600095	8.64e-05	0.0208456	PGPEP1L
cg21293943	chr6	32337906	0.600058	8.65e-05	0.0208531	C6orf10
cg18105467	chrX	40440021	-0.600018	8.66e-05	0.0208575	ATP6AP2
cg21450829	chr3	182970719	-0.599958	8.68e-05	0.0208575	B3GNT5
cg02068981	chr14	54907137	-0.599958	8.68e-05	0.0208575	CNIH1
cg02763019	chr6	80246421	-0.599998	8.67e-05	0.0208575	LCA5
cg10287137	chr11	72929054	-0.6	8.67e-05	0.0208575	P2RY2
cg10020520	chr16	30976186	-0.599983	8.67e-05	0.0208575	SETD1A
cg23934700	chr14	105126697	-0.599925	8.69e-05	0.0208701	MIR4710
cg14430979	chr12	89746612	-0.599828	8.72e-05	0.0208738	DUSP6
cg24679420	chr1	2307910	-0.599825	8.72e-05	0.0208738	MORN1
cg05323467	chr6	32121758	-0.599832	8.72e-05	0.0208738	PPT2
cg00379708	chr10	112404380	-0.599867	8.71e-05	0.0208738	RBM20
cg24553775	chr2	174833607	-0.599898	8.7e-05	0.0208738	SP3
cg19395089	chr6	169592444	0.59983	8.72e-05	0.0208738	THBS2
cg19000365	chr19	17559405	-0.59979	8.73e-05	0.0208877	TMEM221
cg08215918	chr13	37005557	-0.599765	8.74e-05	0.0208944	CCNA1
cg07291005	chr1	24126194	-0.599732	8.75e-05	0.0208953	GALE
cg21282997	chr2	103035835	0.599745	8.74e-05	0.0208953	IL18RAP
cg02492946	chr1	21667630	-0.599703	8.76e-05	0.0209048	ECE1
cg21757127	chr19	18525886	-0.599685	8.76e-05	0.0209072	SSBP4
cg17930183	chr2	36583117	0.599611	8.78e-05	0.0209235	CRIM1
cg16213567	chr10	134832897	0.599599	8.79e-05	0.0209235	LINC01168
cg04720330	chr11	2949813	-0.599626	8.78e-05	0.0209235	PHLDA2
cg03993154	chr7	122794551	-0.599605	8.79e-05	0.0209235	SLC13A1
cg16904849	chr12	56845129	0.599578	8.79e-05	0.0209274	TIMELESS
cg12691229	chr7	149569946	-0.599504	8.82e-05	0.0209697	ATP6V0E2
cg00608965	chr12	91572191	0.599468	8.83e-05	0.0209839	DCN
cg23697780	chr8	65712412	0.599313	8.87e-05	0.0210288	CYP7B1
cg18589478	chr6	26159120	0.599339	8.87e-05	0.0210288	HIST1H2BD
cg19460909	chr13	112515103	0.599278	8.88e-05	0.0210288	LINC00354
cg18430895	chr5	10485607	-0.599292	8.88e-05	0.0210288	MIR6131
cg04353997	chr6	170125548	-0.599268	8.89e-05	0.0210288	PHF10
cg10021633	chr2	235701348	0.599303	8.88e-05	0.0210288	SH3BP4
cg22070406	chr18	55019708	-0.599266	8.89e-05	0.0210288	ST8SIA3
cg01097384	chr11	1358675	-0.599342	8.86e-05	0.0210288	TOLLIP-AS1
cg13865595	chr12	48298924	-0.599368	8.86e-05	0.0210288	VDR
cg05721476	chr10	46076550	0.599193	8.91e-05	0.0210432	MARCH9
cg15310871	chr8	20077936	-0.599105	8.94e-05	0.0210432	ATP6V1B2
cg11118413	chr3	128292699	-0.599134	8.93e-05	0.0210432	C3orf27
cg23524436	chr12	2161437	-0.599027	8.96e-05	0.0210432	CACNA1C
cg26687844	chr7	116164935	-0.599024	8.96e-05	0.0210432	CAV1
cg25153741	chr5	177913468	-0.598787	9.03e-05	0.0210432	COL23A1
cg21484956	chr12	77273469	-0.599177	8.92e-05	0.0210432	CSRP2
cg04436971	chr16	30016811	-0.598857	9.01e-05	0.0210432	DOC2A
cg21790764	chr18	19180833	-0.599068	8.95e-05	0.0210432	ESCO1
cg22350926	chr8	27632599	-0.598965	8.98e-05	0.0210432	ESCO2
cg10540754	chr2	16790370	-0.598834	9.02e-05	0.0210432	FAM49A
cg20609803	chr1	161184305	-0.59884	9.02e-05	0.0210432	FCER1G
cg01903557	chr3	179169602	-0.598884	9e-05	0.0210432	GNB4
cg00686926	chr3	141514782	-0.598874	9.01e-05	0.0210432	GRK7
cg16356013	chr5	134722079	-0.599	8.97e-05	0.0210432	H2AFY
cg00026033	chr12	56414490	-0.59899	8.97e-05	0.0210432	IKZF4
cg22462237	chr6	168390347	0.598806	9.03e-05	0.0210432	KIF25-AS1
cg02677635	chr9	129099507	-0.59893	8.99e-05	0.0210432	MVB12B
cg27434890	chr6	135517041	-0.59881	9.03e-05	0.0210432	MYB
cg16189346	chr10	21462094	-0.59895	8.98e-05	0.0210432	NEBL-AS1
cg02540826	chrX	19002582	-0.59908	8.94e-05	0.0210432	PHKA2
cg06479512	chr6	160221164	0.598921	8.99e-05	0.0210432	PNLDC1
cg16766036	chr13	114800309	-0.599086	8.94e-05	0.0210432	RASA3
cg01104306	chr11	4066205	0.599044	8.96e-05	0.0210432	RRM1
cg05584855	chr8	109143682	0.599016	8.96e-05	0.0210432	RSPO2
cg25214914	chr1	155910523	-0.598947	8.99e-05	0.0210432	RXFP4
cg24574692	chr2	241926608	-0.598784	9.04e-05	0.0210432	SNED1
cg00542889	chr7	851463	0.599028	8.96e-05	0.0210432	SUN1
cg03190505	chr2	137522287	-0.598911	9e-05	0.0210432	THSD7B
cg04163475	chr6	30069065	-0.59881	9.03e-05	0.0210432	TRIM31
cg17304878	chr17	61627899	-0.598732	9.05e-05	0.0210696	DCAF7
cg24534743	chr1	27884345	-0.598631	9.08e-05	0.021087	AHDC1
cg23130651	chr10	22604242	-0.598681	9.07e-05	0.021087	COMMD3-BMI1
cg16000989	chr4	41983716	-0.598641	9.08e-05	0.021087	DCAF4L1
cg25304198	chr13	51168711	-0.598647	9.08e-05	0.021087	DLEU1-AS1
cg25536787	chr17	26221167	-0.598674	9.07e-05	0.021087	LYRM9
cg08245096	chr7	140135299	-0.598575	9.1e-05	0.0211072	RAB19
cg15576900	chr1	44883697	-0.598572	9.1e-05	0.0211072	RNF220
cg12664806	chr6	108882981	-0.598525	9.12e-05	0.0211305	FOXO3
cg23381646	chr7	44187310	0.598482	9.13e-05	0.0211507	MYL7
cg23271099	chr6	43149472	-0.598463	9.14e-05	0.0211529	CUL9
cg07766779	chr6	149887504	-0.59842	9.15e-05	0.0211732	GINM1
cg27392551	chr1	47136016	-0.598404	9.15e-05	0.0211734	TEX38
cg24598145	chr8	1955069	-0.598364	9.17e-05	0.0211826	KBTBD11
cg00355992	chr11	7041570	-0.598361	9.17e-05	0.0211826	ZNF214
cg06682039	chr6	170536047	-0.598329	9.18e-05	0.0211946	LOC154449
cg22757101	chr19	3607136	-0.598211	9.21e-05	0.0212143	CACTIN-AS1
cg10142237	chr22	38714395	-0.598219	9.21e-05	0.0212143	CSNK1E
cg01577933	chr1	37498025	-0.598271	9.2e-05	0.0212143	GRIK3
cg23260754	chr6	6725335	-0.598215	9.21e-05	0.0212143	LY86-AS1
cg09086087	chr16	68000763	-0.598264	9.2e-05	0.0212143	SLC12A4
cg22851880	chr1	36038701	-0.598211	9.21e-05	0.0212143	TFAP2E
cg23851558	chr2	6121420	-0.598166	9.23e-05	0.0212359	LOC400940
cg21028703	chr15	22541305	0.598147	9.23e-05	0.0212389	REREP3
cg10533536	chr8	145597427	-0.598072	9.26e-05	0.0212819	ADCK5
cg04309071	chr16	58636963	0.597944	9.3e-05	0.0213361	CNOT1
cg03672272	chr22	46470191	-0.597946	9.3e-05	0.0213361	MIRLET7BHG
cg23960632	chr19	58712119	-0.597969	9.29e-05	0.0213361	ZNF274
cg14384960	chr4	146807291	-0.597937	9.3e-05	0.0213361	ZNF827
cg09244312	chr13	42120657	-0.597891	9.31e-05	0.0213476	MIR5006
cg26801445	chr8	23389788	0.597901	9.31e-05	0.0213476	SLC25A37
cg07892449	chr17	4835627	-0.597874	9.32e-05	0.0213494	GP1BA
ch.1.4634054R	chr1	234802569	-0.597816	9.34e-05	0.0213542	LINC00184
cg18801459	chr3	149751621	0.597792	9.35e-05	0.0213542	LOC646903
cg21193888	chr9	97671404	-0.597811	9.34e-05	0.0213542	MIR2278
cg19691410	chr14	95996813	-0.597805	9.34e-05	0.0213542	SCARNA13
cg10933959	chr15	100890907	-0.597841	9.33e-05	0.0213542	SPATA41
cg14829271	chr8	28633323	-0.597657	9.39e-05	0.0213645	EXTL3
cg27068539	chr16	4896607	-0.597664	9.39e-05	0.0213645	GLYR1
cg04510564	chr7	27034796	0.597738	9.36e-05	0.0213645	HOXA1
cg23052758	chr6	170488072	0.597743	9.36e-05	0.0213645	LOC154449
cg14517917	chr4	6642795	-0.597719	9.37e-05	0.0213645	MRFAP1
cg19998654	chr2	37458983	0.597692	9.38e-05	0.0213645	NDUFAF7
cg18888671	chr1	2030462	0.597686	9.38e-05	0.0213645	PRKCZ
cg02081976	chr1	179262564	-0.597673	9.38e-05	0.0213645	SOAT1
cg06794000	chr12	16759029	-0.597625	9.4e-05	0.0213663	LMO3
cg09904304	chr19	17488225	-0.597638	9.4e-05	0.0213663	PLVAP
cg07315993	chr1	150186050	0.597553	9.42e-05	0.0213849	ANP32E
cg13313836	chr15	60687284	-0.597539	9.43e-05	0.0213849	ANXA2
cg12249234	chr17	25867613	-0.597573	9.42e-05	0.0213849	KSR1
cg00352150	chr15	75939505	-0.597541	9.43e-05	0.0213849	SNX33
cg22871908	chr1	111323421	-0.597511	9.44e-05	0.0213881	CD53
cg16384774	chr14	89626932	-0.597505	9.44e-05	0.0213881	FOXN3
cg23261919	chr10	135072960	-0.597483	9.45e-05	0.0213933	MIR202HG
cg15490785	chr3	13082966	-0.597462	9.45e-05	0.0213973	IQSEC1
cg16449251	chr3	98451119	-0.597432	9.46e-05	0.0214084	ST3GAL6
cg08863459	chr2	72372965	-0.597368	9.48e-05	0.0214445	CYP26B1
cg17011981	chr15	60287397	-0.597343	9.49e-05	0.0214514	FOXB1
cg06139288	chrX	11683125	-0.597321	9.5e-05	0.0214569	ARHGAP6
cg04246138	chr16	46777343	-0.597283	9.51e-05	0.0214734	MYLK3
cg23770142	chr6	31624399	0.597212	9.53e-05	0.0214754	APOM
cg00483030	chr17	77810509	-0.597137	9.56e-05	0.0214754	CBX4
cg02098075	chr8	49643972	-0.597213	9.53e-05	0.0214754	EFCAB1
cg21772997	chr5	55407615	0.597139	9.56e-05	0.0214754	FLJ31104
cg09732284	chr10	134539989	0.597154	9.55e-05	0.0214754	NKX6-2
cg27097622	chr11	32932059	-0.597248	9.52e-05	0.0214754	QSER1
cg19560588	chr7	25892614	-0.597205	9.53e-05	0.0214754	RNU6-16P
cg00462492	chr3	157827761	-0.597264	9.52e-05	0.0214754	RSRC1
cg02319187	chr9	137229907	0.597158	9.55e-05	0.0214754	RXRA
cg12376369	chr6	168972517	0.597132	9.56e-05	0.0214754	SMOC2
cg16647635	chr13	31770863	0.597086	9.57e-05	0.021498	B3GALTL
cg23576807	chr2	54950120	-0.597034	9.59e-05	0.021525	EML6
cg13921352	chr3	68981890	-0.596941	9.62e-05	0.0215363	FAM19A4
cg24129618	chr8	22102425	-0.596936	9.62e-05	0.0215363	MIR320A
cg12447589	chr1	17765625	-0.59693	9.62e-05	0.0215363	RCC2
cg07110801	chr16	89623711	-0.596935	9.62e-05	0.0215363	RPL13
cg15198788	chr1	31888341	0.596947	9.62e-05	0.0215363	SERINC2
cg08874512	chr19	51831274	-0.596957	9.62e-05	0.0215363	VSIG10L
cg20697417	chr1	41786797	-0.596886	9.64e-05	0.0215412	FOXO6
cg06447341	chr1	32452930	-0.596879	9.64e-05	0.0215412	KHDRBS1
cg11130530	chr7	2261506	-0.59688	9.64e-05	0.0215412	MAD1L1
cg21113900	chr5	126409308	-0.596782	9.67e-05	0.0215473	C5orf63
cg24127869	chr21	37506839	-0.596816	9.66e-05	0.0215473	CBR3
[truncated: 8,774 more rows]

## Sheet: Table S4
Table S4 List of top 89 CpG probes (r>0.7, r<-0.7, p<0.01), whose DNA methylation changes correlate with progression in t-cells of breast cancer patients
CG	Chr	Start	End	Annotation	Detailed Annotation	Distance to TSS	Nearest PromoterID	Nearest Refseq	Gene Name	Gene Alias
cg00380985	chrX	101397146	101397147	intron (NM_001006938, intron 1 of 2)	intron (NM_001006938, intron 1 of 2)	241	NM_001006938	NM_001006938	TCEAL6	Tceal3|WEX2
cg00443981	chr17	58499679	58499680	promoter-TSS (NM_181707)	promoter-TSS (NM_181707)	-185	NM_181707	NM_181707	C17orf64	-
cg00534255	chr1	117456826	117456827	intron (NM_020440, intron 1 of 8)	MLT1J1|LTR|ERVL-MaLR	4138	NM_020440	NM_020440	PTGFRN	CD315|CD9P-1|EWI-F|FPRP|SMAP-6
cg01459778	chr10	100075428	100075429	Intergenic	MIR|SINE|MIR	-47422	NM_032211	NM_032211	LOXL4	LOXC
cg01573562	chr12	113229319	113229320	promoter-TSS (NM_001143854)	promoter-TSS (NM_001143854)	-229	NM_014954	NM_014954	RPH3A	-
cg02506275	chr12	130650643	130650644	TTS (NM_007197)	TTS (NM_007197)	3640	NM_007197	NM_007197	FZD10	CD350|FZ-10|Fz10|FzE7|hFz10
cg02897005	chr21	47064129	47064130	Intergenic	CpG	-101745	NM_194255	NM_003056	SLC19A1	CHMD|FOLT|IFC1|REFC|RFC1
cg02907117	chr12	132983589	132983590	Intergenic	CpG	77154	NR_120467	NR_120467	LOC101928416	-
cg03513049	chr17	78704921	78704922	intron (NM_020761, intron 5 of 33)	AluJb|SINE|Alu	74510	NR_110852	NR_110852	LOC101928855	-
cg03717367	chr9	139980219	139980220	non-coding (NR_027447, exon 1 of 1)	non-coding (NR_027447, exon 1 of 1)	1049	NR_027447	NR_027447	MAN1B1-AS1	-
cg04164744	chr6	170100656	170100657	intron (NM_182552, intron 1 of 25)	MLT1D|LTR|ERVL-MaLR	1502	NM_182552	NM_182552	WDR27	-
cg04222297	chr8	140740513	140740514	Intergenic	Intergenic	-25215	NM_001282534	NM_001282534	KCNK9	K2p9.1|KT3.2|TASK-3|TASK3
cg04586126	chr5	176734633	176734634	TTS (NM_013237)	TTS (NM_013237)	3871	NM_013237	NM_013237	PRELID1	PRELI|PX19|SBBI12
cg04598292	chr7	158495856	158495857	intron (NR_104054, intron 2 of 30)	Tigger3a|DNA|TcMar-Tigger	1665	NR_104054	NM_017760	NCAPG2	CAP-G2|CAPG2|LUZP5|MTB|hCAP-G2
cg04737991	chr12	105050768	105050769	intron (NM_018413, intron 2 of 2)	MIR|SINE|MIR	65358	NR_037487	NR_037487	MIR3922	-
cg05152717	chr1	211753152	211753153	Intergenic	CpG-2151	-1054	NM_021194	NM_021194	SLC30A1	ZNT1|ZRC1
cg05171197	chr2	240230850	240230851	intron (NM_006037, intron 2 of 26)	intron (NM_006037, intron 2 of 26)	3694	NR_036229	NR_036229	MIR4269	-
cg05237469	chr11	133446415	133446416	Intergenic	Intergenic	-44013	NM_001012393	NM_002545	OPCML	IGLON1|OBCAM|OPCM
cg05680237	chr6	27103185	27103186	Intergenic	Intergenic	2369	NM_021064	NM_021064	HIST1H2AG	H2A.1b|H2A/p|H2AFP|H2AG|pH2A/f
cg06133670	chr7	127744553	127744554	Intergenic	CpG	22641	NR_030324	NR_030324	MIR593	MIRN593|hsa-mir-593
cg06279471	chr11	67806118	67806119	promoter-TSS (NM_006019)	promoter-TSS (NM_006019)	-343	NM_006019	NM_006019	TCIRG1	ATP6N1C|ATP6V0A3|Atp6i|OC-116kDa|OC116|OPTB1|Stv1|TIRC7|Vph1|a3
cg06407371	chr16	85074868	85074869	intron (NM_001286566, intron 1 of 11)	intron (NM_001286566, intron 1 of 11)	13512	NM_001286566	NM_014732	KIAA0513	-
cg06611115	chr6	152011200	152011201	promoter-TSS (NM_001122742)	promoter-TSS (NM_001122742)	-430	NM_001122742	NM_000125	ESR1	ER|ESR|ESRA|ESTRR|Era|NR3A1
cg06814102	chr11	64880135	64880136	TTS (NM_013265)	TTS (NM_013265)	810	NM_003273	NM_003273	TM7SF2	ANG1|DHCR14A|NET47
cg06990782	chr8	144278790	144278791	Intergenic	L1ME3|LINE|L1	-16277	NM_178172	NM_178172	GPIHBP1	GPI-HBP1
cg07015554	chr1	39074102	39074103	Intergenic	Intergenic	251392	NM_022157	NM_022157	RRAGC	GTR2|RAGC|TIB929
cg07280105	chr7	36322070	36322071	intron (NM_030636, intron 4 of 7)	L2a|LINE|L2	84711	NM_001199707	NM_015314	KIAA0895	-
cg07381502	chrX	40440191	40440192	promoter-TSS (NM_005765)	promoter-TSS (NM_005765)	-24	NM_005765	NM_005765	ATP6AP2	APT6M8-9|ATP6IP2|ATP6M8-9|ELDF10|M8-9|MRXE|MRXSH|MSTP009|PRR|RENR|XMRE|XPDS
cg07594831	chr8	101315560	101315561	promoter-TSS (NM_015435)	promoter-TSS (NM_015435)	-74	NM_015435	NM_015435	RNF19A	RNF19
cg08238444	chr1	39952373	39952374	3' UTR (NM_012090, exon 93 of 93)	3' UTR (NM_012090, exon 93 of 93)	-4944	NM_181809	NM_181809	BMP8A	-
cg09007058	chr12	13043755	13043756	promoter-TSS (NM_003979)	promoter-TSS (NM_003979)	-200	NM_003979	NM_003979	GPRC5A	GPCR5A|RAI3|RAIG1
cg09026539	chr3	39237940	39237941	Intergenic	L4|LINE|RTE	-3856	NM_001198621	NM_194293	XIRP1	CMYA1|Xin
cg09065504	chr6	35996371	35996372	intron (NM_139014, intron 1 of 10)	CpG	918	NM_139012	NM_001315	MAPK14	CSBP|CSBP1|CSBP2|CSPB1|EXIP|Mxi2|PRKM14|PRKM15|RK|SAPK2A|p38|p38ALPHA
cg09146129	chrX	95940102	95940103	exon (NM_006729, exon 1 of 27)	exon (NM_006729, exon 1 of 27)	441	NM_006729	NM_006729	DIAPH2	DIA|DIA2|DRF2|POF|POF2
cg09157176	chr11	44599232	44599233	intron (NM_001024844, intron 1 of 8)	MIRb|SINE|MIR	12092	NM_001024844	NM_002231	CD82	4F9|C33|GR15|IA4|KAI1|R2|SAR2|ST6|TSPAN27
cg09168153	chr13	110779117	110779118	Intergenic	Intergenic	180378	NM_001845	NM_001845	COL4A1	HANAC|ICH|POREN1|arresten
cg09281364	chr19	50936093	50936094	promoter-TSS (NM_004533)	promoter-TSS (NM_004533)	-66	NM_004533	NM_004533	MYBPC2	MYBPC|MYBPCF
cg09842053	chr2	31637849	31637850	promoter-TSS (NM_000379)	promoter-TSS (NM_000379)	-239	NM_000379	NM_000379	XDH	XO|XOR
cg10232893	chr1	230961405	230961406	Intergenic	Intergenic	30376	NM_001136495	NM_032800	C1orf198	-
cg10347293	chrX	40440170	40440171	promoter-TSS (NM_005765)	promoter-TSS (NM_005765)	-45	NM_005765	NM_005765	ATP6AP2	APT6M8-9|ATP6IP2|ATP6M8-9|ELDF10|M8-9|MRXE|MRXSH|MSTP009|PRR|RENR|XMRE|XPDS
cg10733317	chr13	41161439	41161440	intron (NM_002015, intron 1 of 2)	intron (NM_002015, intron 1 of 2)	79294	NM_002015	NM_002015	FOXO1	FKH1|FKHR|FOXO1A
cg11202871	chr7	134851177	134851178	TTS (NM_018295)	TTS (NM_018295)	3048	NM_001243753	NM_024033	C7orf49	MRI
cg11800888	chr17	27170225	27170226	promoter-TSS (NM_001288631)	promoter-TSS (NM_001288631)	-369	NM_001288633	NM_018182	FAM222B	C17orf63
cg12031217	chr17	63133186	63133187	promoter-TSS (NM_003835)	promoter-TSS (NM_003835)	-269	NM_001165933	NM_003835	RGS9	PERRS|RGS9L
cg13257614	chr2	65356863	65356864	intron (NM_004161, intron 1 of 5)	CpG	571	NM_004161	NM_004161	RAB1A	RAB1|YPT1
cg13299148	chr1	32170433	32170434	promoter-TSS (NM_001856)	promoter-TSS (NM_001856)	-666	NM_001856	NM_001856	COL16A1	447AA
cg13465554	chr11	88243417	88243418	intron (NM_000842, intron 8 of 8)	intron (NM_000842, intron 8 of 8)	5674	NR_049724	NR_049724	GRM5-AS1	-
cg13624964	chr14	86088696	86088697	exon (NM_013231, exon 2 of 2)	exon (NM_013231, exon 2 of 2)	92209	NM_013231	NM_013231	FLRT2	-
cg14186304	chr9	126031747	126031748	promoter-TSS (NM_018387)	promoter-TSS (NM_018387)	-893	NM_001171137	NM_018387	STRBP	HEL162|ILF3L|SPNR|p74
cg14282937	chr9	139586846	139586847	Intergenic	CpG	-4936	NM_006412	NM_006412	AGPAT2	1-AGPAT2|BSCL|BSCL1|LPAAB|LPAAT-beta
cg14453693	chrX	153640508	153640509	promoter-TSS (NM_001009933)	promoter-TSS (NM_001009933)	-82	NM_001009934	NM_006730	DNASE1L1	DNAS1L1|DNASEX|DNL1L|G4.8|XIB
cg14545975	chr9	137297213	137297214	intron (NM_001291920, intron 2 of 9)	intron (NM_001291920, intron 2 of 9)	-1214	NM_001291921	NM_002957	RXRA	NR2B1
cg14672154	chr3	107647121	107647122	non-coding (NR_015394, exon 3 of 3)	non-coding (NR_015394, exon 3 of 3)	45070	NR_015394	NR_015394	LINC00636	-
cg15241635	chr2	236772963	236772964	intron (NM_001037131, intron 9 of 17)	intron (NM_001037131, intron 9 of 17)	303688	NM_001485	NM_001485	GBX2	-
cg15249961	chr13	113622139	113622140	non-coding (NR_034002, exon 1 of 1)	non-coding (NR_034002, exon 1 of 1)	812	NR_034002	NR_034002	MCF2L-AS1	-
cg16004055	chr8	27850319	27850320	promoter-TSS (NM_173833)	promoter-TSS (NM_173833)	49	NM_173833	NM_173833	SCARA5	NET33|Tesr
cg16067628	chr17	79109808	79109809	intron (NM_001080395, intron 1 of 13)	CpG	-2701	NR_031652	NR_031652	MIR1250	MIRN1250|hsa-mir-1250
cg16352527	chr10	72476178	72476179	intron (NM_080722, intron 4 of 21)	intron (NM_080722, intron 4 of 21)	43620	NM_080722	NM_080722	ADAMTS14	-
cg17080138	chr3	115524190	115524191	3' UTR (NM_002338, exon 7 of 7)	3' UTR (NM_002338, exon 7 of 7)	182040	NM_001130064	NM_002045	GAP43	B-50|PP46
cg17311022	chr3	119379792	119379793	promoter-TSS (NM_022135)	promoter-TSS (NM_022135)	-389	NM_022135	NM_022135	POPDC2	POP2
cg17389813	chr11	122060265	122060266	intron (NR_024430, intron 1 of 3)	intron (NR_024430, intron 1 of 3)	13504	NR_024430	NR_024430	MIR100HG	AGD1|lncRNA-N2
cg17627427	chr13	23472381	23472382	promoter-TSS (NR_033774)	promoter-TSS (NR_033774)	-62	NR_033774	NR_033774	BASP1P1	-
cg17794241	chr15	74658653	74658654	promoter-TSS (NM_001099773)	promoter-TSS (NM_001099773)	-101	NM_001099773	NM_000781	CYP11A1	CYP11A|CYPXIA1|P450SCC
cg18770579	chr19	50191342	50191343	promoter-TSS (NM_001101340)	promoter-TSS (NM_001101340)	-599	NM_001101340	NM_001101340	ADM5	AM5|C19orf76
cg18964319	chr6	36665554	36665555	promoter-TSS (NM_001257357)	promoter-TSS (NM_001257357)	-73	NM_001257357	NM_207498	RAB44	RASD3|RASL13|dJ431A14.3
cg19053358	chrX	110039078	110039079	promoter-TSS (NM_145234)	promoter-TSS (NM_145234)	-3	NM_145234	NM_145234	CHRDL1	CHL|MGC1|MGCN|NRLN1|VOPT|dA141H5.1
cg19186356	chr12	112204327	112204328	promoter-TSS (NM_000690)	promoter-TSS (NM_000690)	-363	NM_001204889	NM_000690	ALDH2	ALDH-E2|ALDHI|ALDM
cg19449565	chr2	240230892	240230893	intron (NM_006037, intron 2 of 26)	intron (NM_006037, intron 2 of 26)	3736	NR_036229	NR_036229	MIR4269	-
cg19454959	chr3	42003801	42003802	promoter-TSS (NM_017886)	promoter-TSS (NM_017886)	-142	NM_017886	NM_017886	ULK4	FAM7C1|REC01035
cg19704902	chr2	8445893	8445894	intron (NR_034135, intron 2 of 8)	intron (NR_034135, intron 2 of 8)	22655	NR_034135	NM_207358	LINC00299	C2orf46|NCRNA00299
cg20407868	chr10	134538884	134538885	intron (NM_005539, intron 8 of 15)	intron (NM_005539, intron 8 of 15)	60652	NM_177400	NM_177400	NKX6-2	GTX|NKX6.2|NKX6B
cg20518362	chr11	80039295	80039296	Intergenic	Intergenic	434550	NR_120570	NR_120570	LOC101928944	-
cg20705908	chr13	103424762	103424763	intron (NM_138779, intron 1 of 5)	AluJr|SINE|Alu	1408	NM_001286776	NM_138779	TEX30	C13orf27
cg21185109	chr17	7774912	7774913	Intergenic	Intergenic	-13210	NM_001005271	NM_005852	CHD3	Mi-2a|Mi2-ALPHA|ZFH
cg21210531	chr1	235105604	235105605	Intergenic	Intergenic	185647	NR_002956	NR_002956	SNORA14B	ACA14b
cg21340532	chr13	113632061	113632062	intron (NM_001112732, intron 1 of 29)	intron (NM_001112732, intron 1 of 29)	8527	NM_001112732	NM_024979	MCF2L	ARHGEF14|DBS|OST
cg21341435	chr7	157638259	157638260	intron (NM_130842, intron 11 of 21)	intron (NM_130842, intron 11 of 21)	-9017	NR_038966	NR_038966	LOC100506585	-
cg22502448	chr3	44622831	44622832	intron (NM_001288592, intron 5 of 5)	CpG	-3624	NM_173658	NM_173658	ZNF660	-
cg23416081	chr6	35693573	35693574	TTS (NR_027117)	TTS (NR_027117)	2786	NM_001145775	NM_004117	FKBP5	AIG6|FKBP51|FKBP54|P54|PPIase|Ptg-10
cg23512275	chr21	45232595	45232596	promoter-TSS (NR_026961)	promoter-TSS (NR_026961)	-148	NR_026961	NM_194310	LOC284837	-
cg23613836	chr7	143604179	143604180	Intergenic	Intergenic	-4902	NM_001206938	NM_014719	FAM115A	-
cg24324845	chrX	111326260	111326261	promoter-TSS (NM_012471)	promoter-TSS (NM_012471)	8	NM_001004308	NM_001004308	ZCCHC16	Mar4|Mart4
cg24529771	chr3	178978849	178978850	intron (NM_171828, intron 1 of 3)	intron (NM_171828, intron 1 of 3)	-1171	NM_171829	NM_014407	KCNMB3	BKBETA3|HBETA3|K(VCA)BETA-3|KCNMB2|KCNMBL|SLO-BETA-3|SLOBETA3
cg24805239	chr7	24797486	24797487	promoter-TSS (NM_001127453)	promoter-TSS (NM_001127453)	152	NM_004403	NM_004403	DFNA5	ICERE-1
cg25552705	chr2	220371753	220371754	TTS (NM_013335)	TTS (NM_013335)	-7138	NM_182847	NM_018674	ASIC4	ACCN4|BNAC4
cg25765619	chr20	39318100	39318101	promoter-TSS (NM_005461)	promoter-TSS (NM_005461)	-221	NM_005461	NM_005461	MAFB	KRML|MCTO
cg26396452	chr14	65542826	65542827	non-coding (NR_073137, exon 4 of 4)	non-coding (NR_073137, exon 4 of 4)	-13809	NR_045122	NR_045122	LOC100506321	-
cg26614229	chr1	231156204	231156205	promoter-TSS (NR_031593)	promoter-TSS (NR_031593)	-535	NR_031593	NR_031593	MIR1182	MIRN1182|hsa-mir-1182
cg27041554	chr6	30068899	30068900	Intergenic	Intergenic	11967	NM_007028	NM_007028	TRIM31	C6orf13|HCG1|HCGI|RNF

## Sheet: Table S5
Table S5 Differentially methylated probes in t-cells of breast cancer patients
TargetID	Normal	Cancer	deltaBeta	P.Value	adj.P.Val	Chr	MAPINFO	UCSC_RefGene_Name	UCSC_RefGene_Accession	UCSC_RefGene_Group	Relation_to_UCSC_CpG_Island
cg00000236	0.922571	0.892174	-0.0303972	0.00016185	0.0222234	chr8	42263294	VDAC3;VDAC3	NM_005662;NM_001135694	3'UTR;3'UTR
cg00000363	0.453094	0.416788	-0.0363057	0.000406607	0.0320603	chr1	230560793				N_Shore
cg00002837	0.536653	0.483174	-0.053479	0.000328495	0.0292243	chr1	44513358
cg00003091	0.0424743	0.0337236	-0.00875075	7.2e-05	0.0159276	chr4	1715004	SLBP	NM_006527	TSS1500	S_Shore
cg00004533	0.950574	0.961357	0.0107827	4.65e-06	0.00505177	chr21	45402464	AGPAT3;AGPAT3	NM_001037553;NM_020132	3'UTR;3'UTR	N_Shore
cg00006414	0.0925483	0.072819	-0.0197293	0.000285502	0.027644	chr7	148822837	ZNF425;ZNF398	NM_001001661;NM_020781	Body;TSS1500	N_Shore
cg00008488	0.106744	0.0763109	-0.0304328	3.06e-05	0.0110745	chr5	175199915				N_Shore
cg00011891	0.512546	0.472675	-0.0398716	0.000243476	0.0260583	chrX	153714660	UBL4A	NM_014235	Body	Island
cg00016934	0.28019	0.200252	-0.0799375	0.000118865	0.0195685	chrX	40035961	BCOR;BCOR	NM_001123384;NM_001123383	5'UTR;5'UTR	Island
cg00019151	0.916468	0.883224	-0.0332441	0.000594383	0.0370851	chr1	173470149	SLC9A11	NM_178527	3'UTR
cg00026186	0.506333	0.482871	-0.0234619	5.62e-06	0.00542388	chrX	48367230	PORCN;PORCN;PORCN;PORCN;PORCN	NM_203476;NM_203473;NM_022825;NM_203474;NM_203475	TSS200;TSS200;TSS200;TSS1500;TSS1500	Island
cg00027729	0.915018	0.934223	0.0192049	4.96e-05	0.0135225	chr16	31285773	ITGAM;ITGAM	NM_001145808;NM_000632	Body;Body
cg00031063	0.925069	0.913394	-0.0116752	0.000933563	0.0448528	chr1	17303752	MFAP2;MFAP2;MFAP2;MFAP2	NM_017459;NM_001135248;NM_002403;NM_001135247	Body;Body;Body;Body	N_Shelf
cg00031402	0.917545	0.901551	-0.0159944	0.000952312	0.045259	chr10	73612154	PSAP;PSAP;PSAP	NM_002778;NM_001042465;NM_001042466	TSS1500;TSS1500;TSS1500	S_Shore
cg00034336	0.410329	0.33417	-0.0761591	0.000995416	0.0460277	chr2	8684126
cg00034555	0.035361	0.0279772	-0.00738377	0.000172	0.0227554	chr19	14202331	SAMD1	NM_138352	TSS1500
cg00036369	0.946983	0.922652	-0.0243308	0.000341341	0.0296457	chr3	63988378	ATXN7;ATXN7	NM_001128149;NM_000333	3'UTR;3'UTR
cg00036408	0.273877	0.224052	-0.0498253	0.000257933	0.0266187	chr17	79316841				Island
cg00040455	0.503904	0.455121	-0.048783	5.62e-06	0.00542388	chrX	30326676	NR0B1	NM_000475	1stExon	Island
cg00042208	0.862589	0.831694	-0.0308948	0.000740563	0.0407143	chr5	173044350	BOD1;BOD1	NM_001159651;NM_138369	TSS1500;TSS1500	S_Shore
cg00044505	0.693516	0.613698	-0.0798185	0.000202155	0.0241893	chr8	48649086				N_Shore
cg00045753	0.877243	0.914051	0.0368082	0.000758446	0.0411246	chr9	123630545	PHF19	NM_015651	Body	N_Shore
cg00047050	0.168515	0.131557	-0.0369577	1.83e-06	0.00358388	chr11	107879431	CUL5;CUL5	NM_003478;NM_003478	5'UTR;1stExon	N_Shore
cg00048743	0.257618	0.196146	-0.0614715	0.000581141	0.0367699	chr5	140782367	PCDHGA4;PCDHGA6;PCDHGA9;PCDHGA1;PCDHGA8;PCDHGA5;PCDHGB1;PCDHGB4;PCDHGA3;PCDHGA9;PCDHGA2;PCDHGA7;PCDHGB2;PCDHGB5;PCDHGB3	NM_018917;NM_018919;NM_018921;NM_018912;NM_032088;NM_018918;NM_018922;NM_003736;NM_018916;NM_032089;NM_018915;NM_018920;NM_018923;NM_018925;NM_018924	Body;Body;TSS200;Body;Body;Body;Body;Body;Body;TSS200;Body;Body;Body;Body;Body	S_Shelf
cg00049382	0.173763	0.126337	-0.0474253	0.000714	0.0401091	chr13	34250985
cg00051510	0.820686	0.84343	0.0227443	0.000229206	0.0253362	chr6	41338082				N_Shore
cg00052932	0.153029	0.118257	-0.0347712	0.000931614	0.0448246	chr2	190539778	ANKAR	NM_144708	TSS1500	S_Shore
cg00053393	0.395051	0.35567	-0.0393811	0.000611631	0.0375059	chr4	183064388	MGC45800	NR_027107	Body	Island
cg00064235	0.140541	0.114325	-0.0262153	0.000271472	0.0271581	chr10	102989598	FLJ41350;LBX1	NR_029380;NM_006562	Body;TSS1500	Island
cg00069432	0.970796	0.959987	-0.0108093	2.25e-05	0.0096981	chr8	99836388	STK3	NM_006281	Body	N_Shore
cg00072288	0.507423	0.407699	-0.0997246	8.16e-05	0.0166891	chrX	153200492	NAA10	NM_003491	TSS200	Island
cg00077606	0.128486	0.108157	-0.0203298	0.000652783	0.0387461	chr5	37248894	C5orf42	NM_023073	5'UTR	N_Shore
cg00087273	0.0571942	0.0478235	-0.00937076	0.00079371	0.0419066	chr1	17386292
cg00088299	0.0375311	0.0316366	-0.00589456	0.000932549	0.0448316	chr4	2538934				Island
cg00093695	0.902795	0.88974	-0.0130558	0.000792227	0.041867	chr3	122629793	SEMA5B	NM_001031702	Body	N_Shore
cg00094817	0.958627	0.945134	-0.0134929	0.000563364	0.0364379	chr10	35464482	CREM;CREM;CREM;CREM;CREM;CREM;CREM;CREM;CREM;CREM;CREM;CREM	NM_182853;NM_183011;NM_183013;NM_182772;NM_183060;NM_181571;NM_182850;NM_182769;NM_001881;NM_183012;NM_182771;NM_182770	5'UTR;Body;Body;Body;Body;Body;5'UTR;TSS200;Body;Body;Body;TSS200
cg00097384	0.370636	0.301368	-0.0692684	0.000126632	0.0200041	chr16	29703459	QPRT	NM_014298	Body	N_Shelf
cg00099441	0.145042	0.11785	-0.027192	0.000172269	0.022763	chr2	11264766
cg00101260	0.307306	0.248702	-0.0586033	4.28e-06	0.00491831	chr17	53426657
cg00103778	0.309809	0.264981	-0.0448283	0.000284123	0.027644	chr20	30196041				N_Shore
cg00104098	0.702747	0.660207	-0.0425398	2.28e-05	0.0097186	chr1	2302183	MORN1	NM_024848	Body	N_Shore
cg00104608	0.653575	0.710006	0.0564309	0.000332769	0.0293586	chr3	76146501
cg00105041	0.932247	0.91556	-0.0166862	0.00057049	0.0366717	chr12	7777092				N_Shelf
cg00109780	0.145419	0.126209	-0.0192104	0.00109808	0.0478327	chr9	96337982	PHF2	NM_005392	TSS1500	N_Shore
cg00110039	0.909497	0.882366	-0.0271309	0.000339792	0.0295862	chr22	17638932	CECR4;CECR5;CECR5;CECR4	NR_024483;NM_017829;NM_033070;NR_024482	TSS1500;Body;Body;TSS1500	N_Shore
cg00111532	0.932307	0.910913	-0.0213936	0.000862817	0.0433624	chr16	600998	SOLH	NM_005632	Body	N_Shelf
cg00111948	0.100646	0.0819466	-0.0186993	0.000677609	0.0392568	chr1	27691978	MAP3K6	NM_004672	Body	N_Shore
cg00112465	0.348011	0.305427	-0.0425844	0.000391057	0.0315091	chr3	128719999	CCDC48	NM_024768	TSS1500	Island
cg00112685	0.335422	0.287636	-0.0477864	2.67e-05	0.0104219	chr19	11591190	ELAVL3;ELAVL3	NM_032281;NM_001420	Body;Body	Island
cg00115511	0.427632	0.381394	-0.0462374	0.000359008	0.0304034	chrX	46404799	LOC401588;ZNF674;ZNF674	NR_015378;NM_001146291;NM_001039891	TSS200;5'UTR;5'UTR	Island
cg00116172	0.940531	0.918386	-0.0221452	0.000120949	0.0197237	chr2	3389717	TTC15	NM_016030	5'UTR	N_Shore
cg00120932	0.738008	0.679454	-0.0585538	0.000349551	0.0299822	chr6	30079436	TRIM31	NM_007028	Body
cg00122854	0.766746	0.735933	-0.0308132	0.00119584	0.0496388	chr2	218898491				Island
cg00123035	0.0635347	0.0560905	-0.00744426	0.000386363	0.0313313	chr1	151319538	RFX5;RFX5	NM_000449;NM_001025603	5'UTR;5'UTR	Island
cg00124488	0.321911	0.30199	-0.0199211	1.77e-05	0.0088064	chr6	31509762	BAT1;BAT1;SNORD84;BAT1;BAT1	NM_004640;NM_004640;NR_003065;NM_080598;NM_080598	1stExon;5'UTR;TSS1500;1stExon;5'UTR	Island
cg00125349	0.940024	0.953646	0.0136215	0.000195098	0.023871	chr16	3169794	ZNF205;ZNF205	NM_003456;NM_001042428	Body;Body	Island
cg00126636	0.942361	0.955488	0.0131261	0.00050526	0.0348438	chr16	237282				Island
cg00126698	0.760692	0.709173	-0.0515188	0.00118178	0.0493301	chrX	100640503	BTK	NM_000061	5'UTR
cg00126739	0.0558465	0.0447342	-0.0111123	3.25e-05	0.011318	chr15	69706375	KIF23;KIF23	NM_004856;NM_138555	TSS1500;TSS1500	N_Shore
cg00128601	0.0738564	0.0591846	-0.0146718	0.000854222	0.0432079	chr8	19615412				S_Shore
cg00128654	0.0804783	0.0703038	-0.0101745	0.000673384	0.0391953	chr14	90798063	C14orf102;C14orf102	NM_199043;NM_017970	5'UTR;Body	N_Shore
cg00128695	0.643845	0.702248	0.0584027	0.000282236	0.027573	chr10	133508866				S_Shore
cg00132108	0.105248	0.0868033	-0.0184443	0.000260365	0.026669	chr5	36690657				Island
cg00134210	0.146558	0.0877932	-0.0587648	4e-05	0.0121957	chr10	14644132	FAM107B	NM_031453	Body	N_Shore
cg00140085	0.400766	0.363373	-0.0373932	0.000100896	0.0183414	chrX	152954284	SLC6A8;SLC6A8;SLC6A8	NM_001142805;NM_001142806;NM_005629	1stExon;TSS1500;1stExon
cg00141295	0.902091	0.880917	-0.0211738	0.000621632	0.0378765	chr7	56182960	LOC389493	NM_001145712	3'UTR	N_Shore
cg00142266	0.114368	0.0974138	-0.0169538	0.000985823	0.0458857	chr15	77789307
cg00144039	0.947979	0.916412	-0.0315671	0.000320016	0.0289346	chr8	789924				Island
cg00145348	0.470003	0.426831	-0.0431725	0.00104898	0.0469136	chrX	55026862	APEX2	NM_014481	1stExon	Island
cg00146645	0.153421	0.122777	-0.0306448	0.000246233	0.0262335	chr1	228644750	HIST3H2BB	NM_175055	TSS1500	N_Shore
cg00148501	0.941646	0.95072	0.00907445	0.00102893	0.0466341	chr8	48394027	KIAA0146	NM_001080394	Body
cg00148825	0.332221	0.274422	-0.0577994	3.63e-05	0.0117571	chr4	124427195				S_Shore
cg00152041	0.250986	0.211864	-0.0391217	7.41e-06	0.00607409	chr20	61274867	SLCO4A1	NM_016354	5'UTR	Island
cg00152577	0.215304	0.180862	-0.0344423	0.000439472	0.033124	chr1	218098486
cg00152637	0.0800785	0.0663895	-0.013689	0.000973985	0.0456656	chr6	28104690				N_Shore
cg00155879	0.4316	0.385302	-0.0462988	0.00104915	0.0469165	chr10	26222849	MYO3A	NM_017433	TSS200	N_Shore
cg00157656	0.964623	0.95298	-0.0116435	0.000883835	0.0437733	chr8	644663	ERICH1	NM_207332	Body
cg00162673	0.743352	0.658437	-0.0849153	0.000163277	0.0223026	chr1	51700514	RNF11	NM_014372	TSS1500	N_Shore
cg00162969	0.310462	0.238173	-0.0722891	0.000614228	0.0376022	chr12	132933532				N_Shore
cg00164462	0.932364	0.910501	-0.0218637	0.000721922	0.0402706	chr1	25234549	RUNX3;RUNX3	NM_001031680;NM_004350	Body;Body	Island
cg00167841	0.0586278	0.0485144	-0.0101134	0.000661875	0.0388762	chr6	30923672				S_Shore
cg00167916	0.931436	0.908769	-0.0226672	0.000327822	0.0291878	chr6	32795877	TAP2;TAP2	NM_000544;NM_018833	3'UTR;Body
cg00168785	0.470529	0.367517	-0.103012	0.000210984	0.0245773	chr2	160142643	WDSUB1;WDSUB1;WDSUB1	NM_001128212;NM_001128213;NM_152528	5'UTR;5'UTR;5'UTR	Island
cg00169897	0.168559	0.0739625	-0.0945969	0.000100434	0.0182884	chr16	89098782
cg00170213	0.21046	0.170426	-0.0400336	0.000204032	0.0242974	chr6	155053949	RBM16	NM_014892	TSS1500	N_Shore
cg00171126	0.056557	0.0468205	-0.00973646	0.00092191	0.0445832	chr21	40752522	WRB	NM_004627	Body	Island
cg00171909	0.0696951	0.0577216	-0.0119735	8.73e-05	0.0171884	chr10	52385044	SGMS1	NM_147156	TSS1500	Island
cg00173063	0.905168	0.919703	0.0145344	8.4e-05	0.0169032	chr8	144442437				Island
cg00175734	0.957859	0.945837	-0.0120223	0.00114247	0.048705	chr6	8082136	EEF1E1;EEF1E1	NM_004280;NM_001135650	Body;Body
cg00175844	0.864752	0.895323	0.0305716	4.13e-05	0.0123894	chr8	141580128	EIF2C2;EIF2C2	NM_012154;NM_001164623	Body;Body
cg00176043	0.637155	0.573515	-0.0636394	0.00063559	0.0382583	chr1	67900465				S_Shelf
cg00185566	0.0917319	0.0660334	-0.0256985	0.000452315	0.0334587	chr1	14925856	KIAA1026;KIAA1026	NM_201628;NM_015209	Body;Body	Island
cg00191052	0.588668	0.55016	-0.0385076	0.000548287	0.0359383	chrX	46432770	CHST7	NM_019886	TSS1500	N_Shore
cg00191102	0.857035	0.788066	-0.0689686	0.000322732	0.0290474	chr8	1958171				S_Shore
cg00191882	0.060598	0.0508631	-0.00973497	0.000134435	0.0204914	chr17	64188481	CCDC46	NM_145036	TSS1500	Island
cg00191903	0.850595	0.882832	0.0322376	0.000819634	0.0425589	chrX	105451070	MUM1L1	NM_152423	Body
cg00192031	0.247306	0.186638	-0.0606676	6.89e-06	0.00588407	chr7	47620790				N_Shore
cg00199519	0.837167	0.806501	-0.0306661	0.000238437	0.0258289	chr17	18023121	MYO15A	NM_016239	Body	Island
cg00200408	0.910614	0.927178	0.0165635	0.000601699	0.0372845	chr2	132585607				Island
cg00201445	0.126212	0.100129	-0.0260833	0.00118242	0.0493389	chr3	192634310	C3orf59	NM_178496	Body	Island
cg00201595	0.875747	0.842099	-0.0336476	0.000166313	0.0224778	chr8	19065636
cg00204262	0.858775	0.88013	0.0213556	0.000203873	0.0242954	chr19	39323158	ECH1	NM_001398	TSS1500	S_Shore
cg00204512	0.495018	0.436915	-0.0581031	0.00114296	0.048705	chr16	28754710				N_Shelf
cg00204532	0.89346	0.852796	-0.0406634	0.000208194	0.0245052	chr3	4533398				N_Shore
cg00207280	0.561437	0.503141	-0.0582958	0.000785973	0.0417692	chr8	126441393	TRIB1	NM_025195	TSS1500	N_Shore
cg00207916	0.940705	0.949922	0.00921728	0.000846451	0.0430935	chrX	152666651				Island
cg00210856	0.549319	0.49989	-0.049429	0.000193546	0.0238182	chr5	158466226	EBF1	NM_024007	Body
cg00215587	0.831969	0.896324	0.0643547	8.18e-06	0.0063864	chr15	23810843	MKRN3;MKRN3	NM_005664;NM_005664	5'UTR;1stExon
cg00216056	0.0411735	0.0354292	-0.00574429	0.00106016	0.0470783	chr2	187350710	ZC3H15	NM_018471	TSS200	Island
cg00216138	0.138226	0.104792	-0.0334344	5.06e-06	0.0051642	chr15	37171175	LOC145845	NR_024264	Body	N_Shore
cg00216523	0.0724537	0.0641835	-0.00827015	0.000443312	0.0332785	chr8	8751477	MFHAS1	NM_004225	TSS1500	Island
cg00219543	0.0416116	0.0342458	-0.00736575	0.000216074	0.0248106	chr6	170190519	C6orf122;C6orf208	NR_026781;NR_026780	Body;Body	Island
cg00224807	0.85124	0.909098	0.0578588	0.00107416	0.047353	chr2	238065650
cg00226961	0.691613	0.658638	-0.0329752	0.000385984	0.0313267	chr22	49931382				N_Shelf
cg00228476	0.952379	0.934562	-0.0178174	0.00103104	0.04664	chr11	92617656	FAT3	NM_001008781	Body	S_Shore
cg00229508	0.817238	0.78418	-0.0330581	0.000481511	0.0342021	chr15	76019993	ODF3L1	NM_175881	3'UTR
cg00230183	0.348048	0.306464	-0.0415837	0.000571813	0.0366898	chr16	88882565	GALNS	NM_000512	Body	N_Shore
cg00231528	0.0308785	0.0260103	-0.00486826	0.000377867	0.031057	chr1	9714280	C1orf200;PIK3CD	NR_027045;NM_005026	Body;5'UTR	S_Shore
cg00234261	0.0742858	0.0558573	-0.0184285	2.81e-05	0.010619	chr7	151106082	WDR86	NM_198285	Body	N_Shore
cg00235260	0.0695163	0.0617118	-0.00780455	0.000879777	0.0437072	chr15	100882250	ADAMTS17	NM_139057	TSS200	Island
cg00235786	0.945375	0.925033	-0.0203418	0.00115959	0.0489781	chr5	97903451
cg00236302	0.514346	0.479459	-0.0348868	0.00109701	0.0478196	chr12	69004867	RAP1B;RAP1B	NM_015646;NM_001010942	5'UTR;5'UTR	Island
cg00236832	0.239745	0.202413	-0.0373316	0.00100676	0.0462188	chr17	38465489	RARA;RARA	NM_000964;NM_000964	5'UTR;1stExon
cg00240195	0.691415	0.606211	-0.0852035	0.000940568	0.0449789	chr2	157184880	NR4A2	NM_006186	Body	N_Shore
cg00242233	0.944537	0.924868	-0.0196685	0.000911411	0.0444079	chrX	62954565	ARHGEF9	NM_015185	Body
cg00243574	0.161217	0.117515	-0.0437023	1.59e-09	0.000236227	chr12	54410727	HOXC4;HOXC5;HOXC4;HOXC6;HOXC6	NM_014620;NR_003084;NM_014620;NM_153693;NM_153693	5'UTR;Body;1stExon;1stExon;5'UTR	N_Shore
cg00244776	0.60492	0.539451	-0.0654682	0.000393248	0.0315488	chr6	30883192	VARS2;VARS2;VARS2	NM_020442;NM_001167733;NM_001167734	Body;5'UTR;Body	S_Shore
cg00246402	0.945969	0.925286	-0.0206832	0.000269695	0.027114	chr10	13708238	FRMD4A	NM_018027	Body
cg00246969	0.940282	0.921801	-0.0184817	0.000278386	0.0274373	chr13	99159656	STK24;STK24	NM_003576;NM_001032296	Body;Body
cg00247629	0.880265	0.906565	0.0262996	0.00109203	0.0476954	chr4	995263	IDUA	NM_000203	Body	N_Shore
cg00249383	0.598497	0.533777	-0.0647194	0.000171184	0.0226799	chr16	2287763	DNASE1L2	NM_001374	Body	Island
cg00252616	0.931062	0.943446	0.012384	0.000570493	0.0366717	chr4	698303	PCGF3	NM_006315	TSS1500	Island
cg00253811	0.496184	0.434899	-0.0612849	0.000109623	0.0189567	chrX	15353923	PIGA;PIGA	NM_002641;NM_020473	TSS1500;TSS1500	Island
cg00256485	0.625038	0.561835	-0.063203	0.000378284	0.031057	chr5	1494980	LPCAT1	NM_024830	Body	Island
cg00257893	0.376493	0.323687	-0.0528054	0.000759193	0.0411355	chr6	138820840	NHSL1;NHSL1	NM_001144060;NM_020464	TSS1500;Body
cg00260387	0.956	0.945523	-0.0104774	0.000820813	0.0425904	chr12	11151478	PRR4;TAS2R20;PRH1	NM_001098538;NM_176889;NM_006250	Body;TSS1500;5'UTR
cg00260448	0.240921	0.189441	-0.05148	0.00115563	0.0489397	chrX	30907780	MAP3K7IP3	NM_152787	TSS1500	S_Shore
cg00261039	0.228893	0.167782	-0.0611107	0.000126653	0.0200041	chrX	40006123	BCOR;BCOR	NM_001123384;NM_001123383	5'UTR;5'UTR	Island
cg00262776	0.15232	0.133126	-0.0191946	0.000279377	0.027443	chr12	14720726	PLBD1;PLBD1	NM_024829;NM_024829	1stExon;5'UTR	Island
cg00263307	0.974217	0.965062	-0.00915572	0.000457888	0.033609	chr17	29672336	NF1;NF1	NM_001042492;NM_000267	Body;Body	Island
cg00263759	0.885832	0.917887	0.0320545	7.04e-05	0.0158231	chrX	153245522	TMEM187	NM_003492	5'UTR	N_Shore
cg00267746	0.43488	0.38234	-0.0525404	0.000410318	0.0321717	chr20	57463984	GNAS;GNAS;GNAS;GNAS	NM_001077490;NR_003259;NM_016592;NM_080425	3'UTR;TSS200;3'UTR;Body	Island
cg00269800	0.220499	0.149974	-0.0705256	1.88e-05	0.00899247	chr5	140563151	PCDHB16	NM_020957	1stExon	N_Shore
cg00270878	0.68999	0.597724	-0.0922656	0.000907599	0.0443234	chr11	64334217	SLC22A11	NM_018484	Body	N_Shore
cg00275090	0.845165	0.814461	-0.0307036	0.000820433	0.0425825	chr5	98102397				N_Shelf
cg00276826	0.0672643	0.0506777	-0.0165866	8.93e-08	0.000876429	chr10	18940907	NSUN6	NM_182543	TSS1500	S_Shore
cg00277753	0.932312	0.917039	-0.015273	0.000729111	0.0404326	chr10	134918927	GPR123	NM_001083909	Body	Island
cg00277769	0.929317	0.91765	-0.0116667	0.00026236	0.0267702	chr7	97922759	BAIAP2L1	NM_018842	3'UTR
cg00280163	0.0474413	0.0543165	0.00687515	2.63e-05	0.0103858	chr5	16466296	ZNF622	NM_033414	TSS1500	Island
cg00281551	0.258478	0.212043	-0.0464348	0.00119416	0.0495921	chr4	41884566				Island
cg00282249	0.119322	0.093832	-0.0254905	4.93e-05	0.0135224	chr13	37005566	CCNA1;CCNA1;CCNA1;CCNA1	NM_001111047;NM_003914;NM_001111045;NM_001111046	TSS1500;TSS1500;TSS1500;TSS1500	N_Shore
cg00283247	0.888904	0.905519	0.0166148	9.03e-05	0.0174214	chr2	3111484
cg00287413	0.842246	0.876238	0.0339916	0.000863009	0.0433671	chr20	52788779	CYP24A1;CYP24A1	NM_001128915;NM_000782	Body;Body	N_Shore
cg00292568	0.114552	0.0835479	-0.0310044	0.000396948	0.031669	chr5	64065454	SFRS12IP1;SDCCAG10	NM_173829;NM_005869	TSS1500;Body	S_Shore
cg00294149	0.919765	0.865679	-0.0540859	0.000648028	0.0386114	chr16	75604552	GABARAPL2	NM_007285	Body	S_Shelf
cg00294885	0.94649	0.929261	-0.0172292	0.000507544	0.0349069	chr2	33815183	FAM98A	NM_015475	Body
cg00297702	0.191958	0.159362	-0.0325967	0.000112244	0.0191795	chr2	203735559	ICA1L;ICA1L	NM_178231;NM_138468	5'UTR;5'UTR	N_Shore
cg00301172	0.0347667	0.0295163	-0.00525045	0.000997158	0.0460601	chr19	40971832	SPTBN4;BLVRB	NM_020971;NM_000713	TSS1500;TSS200	Island
cg00303989	0.935072	0.925763	-0.0093097	0.000584904	0.0368438	chr10	8302769
cg00304388	0.117648	0.0833054	-0.0343423	6.74e-05	0.0154578	chr1	181454744	CACNA1E	NM_000721	Body	N_Shore
cg00305281	0.37194	0.331015	-0.0409252	0.000843444	0.0430682	chr22	42316176				Island
cg00306267	0.959875	0.947452	-0.012423	7.33e-05	0.0160593	chr10	112053796	SMNDC1	NM_005871	3'UTR
cg00307254	0.931956	0.919913	-0.0120437	0.00110404	0.0479387	chr3	126706825	PLXNA1	NM_032242	TSS1500	N_Shore
cg00310523	0.336374	0.220611	-0.115763	1.26e-06	0.00333436	chr12	86230176	RASSF9;RASSF9	NM_005447;NM_005447	5'UTR;1stExon
cg00311654	0.107713	0.0914321	-0.0162808	8.22e-05	0.0167256	chr19	1067147	HMHA1	NM_012292	TSS200	Island
cg00318347	0.635907	0.717906	0.0819989	0.00120036	0.0497198	chr8	25812500	EBF2	NM_022659	Body
cg00319157	0.858988	0.831029	-0.0279595	0.00113978	0.0486802	chr22	47052970	GRAMD4	NM_015124	Body	N_Shore
cg00324562	0.0991068	0.0807722	-0.0183346	0.000344845	0.0297674	chr21	27106440	ATP5J;ATP5J;ATP5J;ATP5J;ATP5J;GABPA	NM_001003697;NM_001685;NM_001003701;NM_001003703;NM_001003696;NM_002040	5'UTR;5'UTR;Body;5'UTR;5'UTR;TSS1500	N_Shore
cg00325918	0.826107	0.779164	-0.0469427	8.96e-06	0.00665222	chr2	111498847	ACOXL;ACOXL;ACOXL	NM_001142807;NM_001142808;NM_001105516	5'UTR;5'UTR;5'UTR
cg00326231	0.149604	0.121712	-0.027892	3.96e-05	0.0121432	chr22	19278249	CLTCL1;CLTCL1	NM_001835;NM_007098	Body;Body	N_Shore
cg00326642	0.947989	0.959784	0.0117953	0.000295218	0.0280363	chr3	140949072				N_Shore
cg00326842	0.0600358	0.0481795	-0.0118563	0.001126	0.0483464	chr2	43189943
cg00328900	0.177681	0.155195	-0.0224859	0.0010817	0.0475015	chr5	82769097	VCAN;VCAN;VCAN;VCAN	NM_004385;NM_001164097;NM_001126336;NM_001164098	5'UTR;5'UTR;5'UTR;5'UTR	Island
cg00328901	0.0357389	0.0264475	-0.00929142	2.07e-05	0.00936398	chr11	68228071	SAPS3;SAPS3;SAPS3;SAPS3;SAPS3;SAPS3	NM_001164162;NM_001164163;NM_001164161;NM_001164160;NM_001164164;NM_018312	TSS200;TSS200;TSS200;TSS200;TSS200;TSS200	Island
cg00329618	0.66455	0.57515	-0.0894006	0.00099369	0.0460232	chr12	113515439	DTX1	NM_004416	Body	Island
cg00331096	0.0607868	0.0503076	-0.0104792	1.01e-05	0.00701085	chr20	22564947	FOXA2;FOXA2;FOXA2	NM_153675;NM_021784;NM_021784	5'UTR;5'UTR;1stExon	Island
cg00331237	0.213733	0.174689	-0.0390442	0.000806594	0.0422557	chr12	77273319	CSRP2	NM_001321	TSS1500	S_Shore
cg00332588	0.946787	0.959997	0.0132106	0.000170335	0.0226719	chr8	43147564	POTEA;POTEA	NM_001005365;NM_001002920	TSS200;TSS200
cg00332850	0.833091	0.869517	0.0364259	0.00029202	0.027911	chr8	143202817				Island
cg00338345	0.0536385	0.0405582	-0.0130803	3.79e-06	0.00465522	chr1	149224717				S_Shore
cg00344577	0.418924	0.382193	-0.0367311	0.00120565	0.049814	chr17	79504745				S_Shore
cg00346623	0.90302	0.878439	-0.0245814	0.000916585	0.044515	chr6	38202492	BTBD9;BTBD9;BTBD9	NM_001099272;NM_152733;NM_052893	Body;Body;Body
cg00348771	0.0481957	0.0377465	-0.0104493	6.35e-05	0.0150329	chr1	165599927	MGST3	NM_004528	TSS1500	Island
cg00349404	0.793262	0.720414	-0.0728485	0.000590572	0.0370159	chr10	106100036				S_Shore
cg00349460	0.923605	0.90827	-0.015335	0.000249824	0.0263271	chrX	153031002	PLXNB3;PLXNB3	NM_005393;NM_001163257	Body;5'UTR	N_Shore
cg00349607	0.238088	0.19972	-0.038368	0.000470344	0.0340469	chr1	39546688	MACF1	NM_012090	TSS1500	N_Shore
cg00349636	0.813287	0.783898	-0.029389	0.000478909	0.0341391	chr8	37960185				N_Shelf
cg00350199	0.410086	0.320472	-0.0896133	0.000647227	0.0385998	chr11	67418213	ACY3	NM_080658	TSS200
cg00354437	0.525436	0.573117	0.0476817	0.000168677	0.0225972	chr16	87133690
cg00360107	0.276606	0.228386	-0.0482207	0.000663601	0.0389254	chr19	41731934	AXL;AXL	NM_021913;NM_001699	Body;Body	N_Shore
cg00360230	0.132519	0.111381	-0.021138	0.000387137	0.0313348	chr9	135229656	SETX	NM_015046	5'UTR	N_Shore
cg00360362	0.0526846	0.0431554	-0.00952916	2.36e-05	0.00986942	chr5	74633527	HMGCR;HMGCR	NM_000859;NM_001130996	5'UTR;5'UTR	Island
cg00360414	0.276018	0.237872	-0.0381453	0.000957181	0.045367	chr10	63213391	TMEM26	NM_178505	TSS200	S_Shore
cg00363080	0.156887	0.118922	-0.0379651	0.000312354	0.028575	chr10	1454292	ADARB2	NM_018702	Body
cg00364357	0.133658	0.11158	-0.022078	3.92e-05	0.0121214	chr15	64443650	SNX22	NM_024798	TSS1500	Island
cg00366413	0.83092	0.782517	-0.0484031	3.01e-06	0.00419692	chr12	7072696	MIR141;MIR200C	NR_029682;NR_029779	TSS1500;TSS200
cg00369241	0.952457	0.918922	-0.0335354	0.000239539	0.0258729	chr11	299588	IFITM5	NM_001025295	TSS200	Island
cg00369477	0.37546	0.302314	-0.0731461	5.71e-05	0.0143587	chrX	113818635	HTR2C;HTR2C	NM_000868;NM_000868	5'UTR;1stExon	Island
cg00369658	0.507947	0.46655	-0.041397	0.000187278	0.0234908	chr11	57365088	SERPING1;SERPING1;SERPING1	NM_000062;NM_001032295;NM_000062	1stExon;TSS1500;5'UTR
cg00370414	0.262051	0.203563	-0.0584881	2.68e-05	0.0104396	chr19	58609269	ZSCAN18;ZSCAN18;ZSCAN18;ZSCAN18	NM_001145542;NM_001145544;NM_001145543;NM_023926	Body;5'UTR;5'UTR;5'UTR	N_Shore
cg00370815	0.366065	0.309992	-0.0560727	5.74e-07	0.00219704	chr19	20748646	ZNF737	NM_001159293	TSS200
cg00373499	0.411266	0.34237	-0.0688956	0.00105671	0.0470318	chr5	137224723	PKD2L2	NM_014386	TSS1500	N_Shore
cg00375691	0.0575647	0.0439056	-0.0136591	0.00014655	0.0213239	chr10	119296942	EMX2OS	NR_002791	Body	Island
cg00377074	0.100305	0.0818216	-0.0184834	0.000448645	0.0334294	chr6	134159127	MGC34034;MGC34034	NR_027029;NR_027030	Body;Body	Island
cg00377301	0.939751	0.953084	0.0133329	8.67e-05	0.0171362	chr12	132834252	GALNT9	NM_001122636	Body	Island
cg00379708	0.114708	0.0959439	-0.018764	0.000546233	0.0358458	chr10	112404380	RBM20	NM_001134363	1stExon	S_Shore
cg00389552	0.390867	0.340188	-0.05068	0.000194967	0.023871	chrX	40028487	BCOR;BCOR	NM_001123384;NM_001123383	5'UTR;5'UTR	N_Shore
cg00390694	0.957405	0.949163	-0.00824206	0.000717142	0.040169	chr20	62700725	TCEA2;TCEA2	NM_003195;NM_198723	Body;Body
cg00391030	0.538005	0.468819	-0.069186	0.00114531	0.0487302	chr12	3948063	PARP11	NM_020367	Body	Island
cg00391044	0.446197	0.387861	-0.0583354	2.07e-06	0.00365941	chrX	136510091				N_Shore
cg00401471	0.927612	0.890686	-0.0369262	0.000199293	0.0240264	chr19	38782834	SPINT2;SPINT2	NM_021102;NM_001166103	3'UTR;3'UTR
cg00401972	0.756147	0.695499	-0.0606479	0.000234724	0.0256071	chr16	66400404	CDH5	NM_001795	TSS200
cg00402366	0.0473195	0.0355404	-0.0117791	8.09e-05	0.0166416	chr1	74663750	LRRIQ3;TNNI3K;FPGT;LRRIQ3	NM_001105659;NM_001112808;NM_003838;NM_001105659	1stExon;TSS200;TSS200;5'UTR	N_Shore
cg00404394	0.61122	0.563398	-0.0478214	0.000903526	0.0442065	chr1	27960150	FGR	NM_005248	5'UTR	N_Shore
cg00405688	0.297928	0.226686	-0.0712422	9e-05	0.0174214	chr10	129534182	FOXI2	NM_207426	TSS1500	N_Shore
cg00405789	0.903532	0.861895	-0.0416366	0.000964364	0.0455068	chr8	135609355	ZFAT;ZFAT;ZFATAS	NM_001167583;NM_020863;NR_002438	Body;Body;TSS1500
cg00409696	0.54307	0.607733	0.064663	0.000496441	0.0345077	chr2	106646656
cg00412851	0.904792	0.856086	-0.0487057	0.000159143	0.022047	chr6	15463343	JARID2	NM_004973	Body
cg00413403	0.953223	0.935409	-0.017814	0.000704264	0.0398567	chr5	153829022	SAP30L;SAP30L;SAP30L;SAP30L	NM_001131062;NM_001131063;NM_024632;NR_024084	Body;Body;Body;Body	S_Shelf
cg00419568	0.171235	0.144499	-0.026736	7.91e-05	0.0164578	chr2	11919532	LPIN1	NM_145693	Body
cg00420895	0.0995611	0.0848094	-0.0147517	0.000110175	0.0190103	chr6	70577606	COL19A1	NM_001858	5'UTR	S_Shore
cg00421205	0.895546	0.919569	0.0240227	7.85e-05	0.0164578	chr17	2595701	KIAA0664	NM_015229	Body	Island
cg00421735	0.960049	0.946638	-0.0134117	0.00106645	0.0472152	chr7	149559471	ZNF862	NM_001099220	Body	S_Shore
cg00427553	0.9661	0.955402	-0.0106983	0.000756379	0.0410425	chr16	1605339	IFT140	NM_014714	Body	Island
cg00432059	0.175334	0.123344	-0.0519898	0.000647724	0.0386069	chr19	20012489	ZNF93	NM_031218	Body	S_Shore
cg00432328	0.871905	0.814693	-0.0572113	0.00102762	0.0466271	chr10	76589109	MYST4	NM_012330	5'UTR	S_Shelf
cg00432937	0.51031	0.461215	-0.0490951	7.49e-05	0.0161593	chr7	100879557	CLDN15	NM_014343	Body	S_Shelf
cg00433654	0.223037	0.185784	-0.0372527	0.000140453	0.0209047	chr2	74684330	WBP1;INO80B	NM_012477;NM_031288	TSS1500;Body	N_Shore
cg00436282	0.937967	0.912992	-0.0249751	4.9e-06	0.00509608	chr4	70861449	STATH;STATH	NM_001009181;NM_003154	TSS200;TSS200
cg00437311	0.24723	0.197079	-0.050151	5.44e-05	0.0140483	chr19	37178174				Island
cg00438541	0.0672004	0.0530644	-0.014136	0.001079	0.0474573	chr20	19738018				N_Shore
cg00443981	0.921252	0.885773	-0.035479	0.000458138	0.0336101	chr17	58499679	C17orf64	NM_181707	TSS200	S_Shore
cg00444341	0.8822	0.904102	0.0219016	0.000544555	0.0357989	chr10	133928550	JAKMIP3	NM_001105521	Body	N_Shelf
cg00448761	0.088216	0.0725717	-0.0156443	0.00102981	0.0466351	chr19	6066102	RFX2;RFX2	NM_000635;NM_134433	5'UTR;5'UTR
cg00452012	0.959013	0.947238	-0.0117748	0.000399574	0.0318103	chr5	153783221	GALNT10;GALNT10	NM_198321;NM_017540	Body;TSS200	N_Shore
cg00452835	0.909535	0.867788	-0.0417467	0.000636146	0.0382612	chr1	172515025	C1orf9;C1orf9	NM_016227;NM_014283	Body;Body
cg00453938	0.194993	0.161807	-0.0331866	0.00015514	0.0218815	chr20	39320532				N_Shore
cg00455402	0.27163	0.218642	-0.0529879	0.000621995	0.0378765	chr19	21769736				Island
cg00457087	0.891	0.91427	0.0232699	3.45e-05	0.0115629	chr1	162602295	DDR2;DDR2;DDR2;DDR2	NM_001014796;NM_006182;NM_006182;NM_001014796	1stExon;1stExon;5'UTR;5'UTR
cg00464814	0.40889	0.351383	-0.0575072	0.000871107	0.0435337	chr6	16758889	ATXN1;ATXN1	NM_001128164;NM_000332	5'UTR;5'UTR	N_Shore
cg00465359	0.0596307	0.0495866	-0.0100441	9.16e-05	0.0175204	chr9	36401311	RNF38;RNF38;RNF38;RNF38;RNF38	NM_194328;NM_194330;NM_022781;NM_194329;NM_194332	TSS1500;TSS200;TSS1500;TSS1500;TSS1500	Island
cg00468228	0.517021	0.464924	-0.0520968	3.38e-05	0.0114671	chr8	67092562				S_Shelf
cg00468846	0.888628	0.911956	0.0233278	2.25e-05	0.0096981	chr16	31831421				S_Shore
cg00473051	0.229502	0.164157	-0.0653449	1.78e-05	0.00880712	chrX	39949232	BCOR;BCOR;BCOR;BCOR	NM_001123384;NM_017745;NM_001123385;NM_001123383	5'UTR;5'UTR;5'UTR;5'UTR	N_Shore
cg00473294	0.877201	0.842169	-0.0350314	6.07e-06	0.0056027	chr7	156468348	RNF32	NM_030936	Body
cg00477365	0.849097	0.811126	-0.0379708	1.39e-05	0.00787345	chr11	64937060	SPDYC	NM_001008778	TSS1500
cg00477538	0.942959	0.930462	-0.0124965	0.00086407	0.0433915	chr16	11336388
cg00478435	0.14975	0.0840667	-0.0656836	1.57e-05	0.00835008	chr20	32254706	NECAB3;NECAB3;C20orf134;C20orf134	NM_031231;NM_031232;NM_001024675;NM_001024675	Body;Body;1stExon;5'UTR	N_Shore
cg00478851	0.261357	0.212478	-0.048879	0.000104717	0.0185892	chr11	7534329	PPFIBP2	NM_003621	TSS1500	N_Shore
cg00479101	0.156648	0.136759	-0.0198889	0.000303741	0.0283038	chr1	227058070	PSEN2;PSEN2	NM_012486;NM_000447	TSS1500;TSS1500	Island
cg00479411	0.955116	0.942211	-0.0129052	0.00116763	0.0490893	chr11	129237432				S_Shelf
cg00481259	0.488351	0.383793	-0.104558	0.000208618	0.0245075	chr16	450837	DECR2	NM_020664	TSS1500	Island
cg00482248	0.117391	0.0945404	-0.0228507	0.000381011	0.0311343	chr7	73589137	EIF4H;EIF4H	NM_022170;NM_031992	Body;Body	Island
cg00484111	0.426819	0.370744	-0.0560755	1.28e-05	0.00762683	chrX	41112620				N_Shore
cg00490606	0.485658	0.42944	-0.0562188	0.000377592	0.0310525	chr8	102217748	ZNF706;ZNF706;ZNF706;ZNF706;ZNF706;ZNF706	NM_001042510;NM_001042511;NM_001042511;NM_016096;NM_001042510;NM_016096	5'UTR;5'UTR;1stExon;5'UTR;1stExon;1stExon	Island
cg00495988	0.410418	0.359306	-0.0511117	0.00106444	0.0471671	chr2	220348803	SPEG	NM_005876	Body	N_Shore
cg00496961	0.472526	0.554353	0.081827	0.000874754	0.0436524	chr11	102638706
cg00499819	0.0347145	0.0299084	-0.00480608	0.000671724	0.0391444	chr20	62496386	TPD52L2;TPD52L2;TPD52L2;TPD52L2;TPD52L2;TPD52L2	NM_199363;NM_199359;NM_003288;NM_199362;NM_199360;NM_199361	TSS1500;TSS1500;TSS1500;TSS1500;TSS1500;TSS1500	Island
cg00501006	0.934742	0.916504	-0.0182375	0.000222504	0.0250713	chr15	25480975	SNORD115-29;SNORD115-11;SNORD115-43;SNORD115-36	NR_003344;NR_003303;NR_003358;NR_003351	TSS1500;TSS1500;TSS1500;TSS1500
cg00501542	0.945871	0.955919	0.0100484	0.000651129	0.0387001	chr1	202995246				N_Shore
cg00503917	0.935097	0.947507	0.0124102	0.000935895	0.0449086	chr6	170041920	WDR27	NM_182552	Body
cg00506354	0.0542627	0.0457027	-0.00856004	2.85e-05	0.0107345	chr3	183966969	ALG3;ALG3;ALG3;ALG3;ECE2;ECE2	NR_024534;NM_005787;NM_001006941;NR_024533;NM_014693;NM_032331	TSS1500;TSS1500;Body;TSS1500;TSS1500;TSS1500	N_Shore
cg00506935	0.621038	0.719276	0.0982389	6.82e-05	0.0155585	chr15	89169262	AEN	NM_022767	5'UTR
cg00507830	0.933643	0.910272	-0.0233704	0.000374876	0.0309089	chr2	103233733				N_Shore
cg00509335	0.95879	0.944258	-0.0145314	2.69e-05	0.0104716	chr6	18120813	NHLRC1;NHLRC1	NM_198586;NM_198586	1stExon;3'UTR	N_Shore
cg00512658	0.931351	0.897948	-0.0334034	0.000177431	0.0229514	chr11	59663124				N_Shelf
cg00517202	0.757248	0.837412	0.0801643	0.000302044	0.028246	chr10	53333572	PRKG1;PRKG1	NM_001098512;NM_006258	Body;Body
cg00519002	0.056999	0.0469228	-0.0100762	0.00113463	0.0485571	chr16	56659338	MT1E	NM_175617	TSS1500	Island
cg00521314	0.939856	0.922159	-0.0176968	0.000368164	0.0307117	chr12	95464397	NR2C1;NR2C1;NR2C1	NM_001032287;NM_001127362;NM_003297	5'UTR;5'UTR;5'UTR	N_Shelf
cg00522276	0.175123	0.14138	-0.0337432	0.000253818	0.0264913	chr8	67452722				N_Shore
cg00523450	0.300651	0.255776	-0.0448753	4.06e-05	0.0122952	chr10	112290055				Island
cg00525823	0.371141	0.330866	-0.0402753	0.000802578	0.0421493	chr18	11148510	FAM38B	NM_022068	Body	Island
cg00528967	0.0614677	0.0523722	-0.00909554	0.000177445	0.0229514	chr13	99228955	STK24	NM_001032296	Body	Island
cg00529027	0.504124	0.478534	-0.0255895	0.000967713	0.0455958	chrX	151806225	GABRQ	NM_018558	TSS1500	N_Shore
cg00529480	0.960906	0.946454	-0.0144527	9.66e-05	0.0179492	chr1	176180360				S_Shelf
cg00531748	0.116082	0.0930558	-0.0230264	9.54e-06	0.00677279	chr4	55992689	KDR	NM_002253	TSS1500	S_Shore
cg00532492	0.135436	0.113927	-0.0215098	0.000291117	0.0278807	chr10	79471700				S_Shore
cg00532802	0.478541	0.404724	-0.0738172	0.000162431	0.0222568	chr11	121594220
cg00534255	0.799741	0.857429	0.0576883	4.82e-06	0.0050726	chr1	117456826	PTGFRN	NM_020440	Body	S_Shelf
cg00541479	0.06351	0.0543543	-0.00915571	0.00029295	0.0279238	chr1	162468226	UHMK1	NM_175866	Body	S_Shore
cg00545315	0.785408	0.746981	-0.038427	0.000494439	0.0344593	chr10	105878630				N_Shelf
cg00547312	0.8685	0.814601	-0.0538989	0.000398281	0.0317527	chr15	55473630	RSL24D1	NM_016304	3'UTR
cg00547768	0.872228	0.828931	-0.0432972	0.000364225	0.0305497	chr1	205713088	NUCKS1	NM_022731	Body
cg00548633	0.359212	0.272164	-0.0870484	0.000156015	0.0219153	chr19	46094335	GPR4	NM_005282	Body	Island
cg00551733	0.928413	0.940341	0.0119278	0.00059942	0.0372271	chr2	242879153				Island
cg00553195	0.947829	0.933995	-0.0138344	0.000576042	0.0367388	chr8	143429318	TSNARE1	NM_145003	Body	S_Shore
cg00553200	0.242722	0.179618	-0.0631047	0.000299843	0.028182	chrX	153210234	RENBP	NM_002910	TSS200
cg00555816	0.141802	0.0778808	-0.0639211	5.52e-05	0.014156	chr13	113584082
cg00556407	0.312726	0.275975	-0.0367502	0.000133223	0.0204384	chr8	95369439
cg00557709	0.125125	0.102426	-0.0226989	0.000919831	0.0445412	chr1	82268801	LPHN2	NM_012302	5'UTR	Island
cg00558376	0.0611701	0.0502738	-0.0108963	0.000278596	0.0274373	chr11	118442837	ARCN1;ARCN1	NM_001655;NM_001142281	TSS1500;TSS1500	N_Shore
cg00563926	0.529864	0.452194	-0.0776703	0.000108017	0.0188102	chr1	92352481	TGFBR3	NM_003243	TSS1500	S_Shore
cg00567190	0.309905	0.249609	-0.0602961	0.000282208	0.027573	chr1	211556508	C1orf97	NR_026761	Body	S_Shore
cg00569276	0.358134	0.292618	-0.0655157	0.000917295	0.044515	chr1	17446545	PADI2	NM_007365	TSS1500	S_Shore
cg00570391	0.780196	0.73788	-0.0423162	0.000162697	0.0222712	chr7	815417	HEATR2	NM_017802	Body	S_Shore
cg00574278	0.861598	0.845154	-0.0164442	1.79e-05	0.00881583	chr16	89735878	C16orf55	NM_153025	Body	S_Shore
cg00575066	0.126558	0.0973379	-0.0292198	0.000354783	0.0302303	chr6	10390039				Island
cg00576138	0.0952065	0.083722	-0.0114845	4.19e-06	0.00486326	chr6	139695852	CITED2;CITED2;CITED2	NM_006079;NM_001168389;NM_001168388	TSS200;TSS1500;TSS1500	Island
cg00578437	0.967054	0.955701	-0.0113525	0.000625411	0.0379896	chr22	22217249	MAPK1;MAPK1	NM_138957;NM_002745	Body;Body	N_Shelf
cg00581603	0.916183	0.893909	-0.0222744	0.000620728	0.0378652	chr1	53442535	SCP2;SCP2	NM_001007098;NM_002979	Body;Body
cg00583733	0.543396	0.502287	-0.041109	0.000934743	0.0448783	chr16	30075102	ALDOA;ALDOA;ALDOA	NM_001127617;NM_184043;NM_000034	TSS1500;TSS1500;5'UTR	N_Shore
cg00584174	0.908831	0.881587	-0.0272443	0.000378035	0.031057	chr11	63257403	HRASLS5;HRASLS5;HRASLS5	NM_001146728;NM_054108;NM_001146729	Body;Body;Body	N_Shore
cg00585551	0.907852	0.862069	-0.0457823	0.000575327	0.0367183	chr16	661116	RAB40C	NM_021168	Body	N_Shelf
cg00586700	0.234115	0.161418	-0.0726976	0.00015057	0.0216059	chr19	50015178	FCGRT;FCGRT	NM_001136019;NM_004107	TSS1500;TSS1500	N_Shore
cg00587115	0.147391	0.117027	-0.0303639	0.000351763	0.0300995	chr7	47621025				N_Shore
cg00587304	0.0489608	0.0409897	-0.00797111	0.000105692	0.0186727	chr3	172468157				N_Shore
cg00589895	0.074212	0.0610127	-0.0131993	5.43e-05	0.0140452	chr3	172429056	NCEH1;NCEH1;NCEH1;NCEH1	NM_001146276;NM_001146277;NM_001146278;NM_020792	TSS200;TSS200;TSS200;TSS200	S_Shore
cg00590817	0.243755	0.196314	-0.0474416	0.000744429	0.0408012	chr1	8272081				Island
cg00591895	0.896786	0.86083	-0.0359564	0.0008841	0.0437807	chr2	175588583				S_Shelf
cg00598664	0.307876	0.248544	-0.0593315	9.95e-06	0.00694155	chrX	152938750	PNCK;PNCK	NM_001039582;NM_001135740	Body;TSS200	Island
cg00600854	0.700912	0.747578	0.0466657	0.000712608	0.0400715	chr1	4191364				N_Shore
cg00602811	0.739934	0.65786	-0.0820739	0.00048983	0.0343883	chr2	145278564	ZEB2;ZEB2;ZEB2	NR_033258;NM_014795;NM_001171653	TSS1500;TSS1500;TSS1500	N_Shelf
cg00603487	0.895874	0.873499	-0.0223744	0.000862687	0.0433607	chr16	15187152	RRN3	NM_018427	Body	N_Shore
cg00605988	0.62894	0.529673	-0.099267	7.96e-06	0.00631669	chr16	31548698				N_Shore
cg00606662	0.132519	0.108109	-0.0244099	0.000441318	0.0331931	chr10	30024894	SVIL	NM_003174	TSS200	Island
cg00609367	0.631484	0.591074	-0.04041	0.000626047	0.0380023	chr10	84983391
cg00620552	0.0487721	0.0428095	-0.00596259	0.000971082	0.0456227	chr2	48010097	MSH6	NM_000179	TSS200	Island
cg00620746	0.943846	0.92636	-0.0174856	0.00107357	0.0473436	chr8	77766266	ZFHX4	NM_024721	Body
cg00622128	0.711843	0.638911	-0.0729321	7.33e-05	0.0160593	chr16	86714999				Island
cg00622166	0.543706	0.49271	-0.0509959	0.000170353	0.0226719	chr16	46919021	GPT2;GPT2	NM_133443;NM_001142466	Body;TSS200	S_Shore
cg00623388	0.552903	0.501735	-0.0511684	0.000360018	0.0304034	chrX	129116224	BCORL1	NM_021946	TSS1500	Island
cg00625841	0.263342	0.235664	-0.0276785	0.000903602	0.0442065	chrX	134156624	FAM127C	NM_001078173	TSS200	S_Shore
cg00628703	0.043333	0.0362908	-0.00704214	0.0011808	0.049306	chr7	73097274	DNAJC30;WBSCR22	NM_032317;NM_017528	1stExon;TSS1500	Island
cg00629514	0.340794	0.306497	-0.0342966	0.00103252	0.0466755	chr6	28778676				N_Shelf
cg00636390	0.863036	0.901615	0.0385797	1.18e-05	0.0073875	chr8	57027352	MOS	NM_005372	TSS1500	S_Shore
cg00637688	0.145119	0.106813	-0.0383062	0.000383567	0.0312342	chr5	135170000	LOC153328	NM_145282	TSS1500	N_Shore
cg00638165	0.946195	0.926237	-0.0199578	5.29e-05	0.0138829	chr13	113362357	ATP11A;ATP11A	NM_015205;NM_032189	Body;Body
cg00639200	0.26264	0.203399	-0.0592416	1.35e-05	0.00778389	chr17	41081377
cg00641092	0.45041	0.373609	-0.0768012	1.19e-05	0.00740011	chrX	153151929				Island
cg00646216	0.857405	0.79659	-0.060815	7.66e-05	0.0163051	chr16	73210822
cg00646396	0.661977	0.605812	-0.0561657	0.000797909	0.0420328	chr1	26482755
cg00646659	0.555387	0.518502	-0.0368851	0.000996945	0.0460551	chrX	48776613	PIM2	NM_006875	TSS1500	Island
cg00647646	0.0449313	0.039525	-0.00540635	0.00106847	0.0472442	chr12	69633854	CPSF6	NM_007007	Body	Island
cg00655552	0.104853	0.0824417	-0.0224113	0.000882103	0.043745	chr4	182862370
cg00655913	0.0674718	0.0556781	-0.0117938	0.000686124	0.0395358	chr1	228633920				Island
cg00655982	0.174616	0.118678	-0.0559374	2.07e-05	0.00936398	chr19	50936038	MYBPC2	NM_004533	TSS200	S_Shore
cg00660009	0.56645	0.521816	-0.0446336	4e-05	0.0121957	chr6	3054884
cg00660140	0.15447	0.116964	-0.0375054	0.000334363	0.0294129	chr2	128166045				Island
cg00660400	0.0250862	0.0202358	-0.00485042	0.000258822	0.0266187	chr5	133562159	PPP2CA	NM_002715	TSS1500	Island
cg00663686	0.0576764	0.0484104	-0.009266	0.000196765	0.023936	chr18	33553117	C18orf21	NM_031446	Body	S_Shore
cg00668519	0.788592	0.733889	-0.0547034	0.000860058	0.0433219	chr3	11597941	VGLL4;ATG7;VGLL4;ATG7;VGLL4;ATG7;VGLL4	NM_014667;NM_001144912;NM_001128220;NM_001136031;NM_001128219;NM_006395;NM_001128221	3'UTR;3'UTR;3'UTR;3'UTR;3'UTR;3'UTR;3'UTR
cg00675429	0.0678454	0.0524956	-0.0153498	0.000218962	0.0249166	chr8	124084730	WDR67;WDR67	NM_001145088;NM_145647	TSS200;TSS200	N_Shore
cg00676801	0.432215	0.532094	0.099879	0.000656113	0.0388079	chr2	191876673	STAT1;STAT1	NM_139266;NM_007315	5'UTR;5'UTR	N_Shore
cg00679520	0.523968	0.650417	0.12645	5.54e-05	0.0141886	chr12	63133578	PPM1H	NM_020700	Body
cg00680768	0.0332112	0.0280515	-0.00515969	0.00012472	0.0199649	chr4	120988018	MAD2L1	NM_002358	TSS200	Island
cg00682053	0.873551	0.818028	-0.0555228	0.000143772	0.0211475	chr16	49319847				S_Shelf
cg00685193	0.0799676	0.0613791	-0.0185885	0.000164163	0.0223552	chr14	88851384	SPATA7;SPATA7	NM_001040428;NM_018418	TSS1500;TSS1500	N_Shore
cg00685622	0.93653	0.92216	-0.01437	0.000362277	0.0305017	chr16	85373209
cg00686823	0.825499	0.741855	-0.0836437	0.00120422	0.0497898	chr3	127311038	TPRA1	NM_001142646	TSS1500	S_Shore
cg00686926	0.885087	0.847046	-0.0380412	4.63e-05	0.0130769	chr3	141514782	GRK7	NM_139209	Body	N_Shore
cg00688330	0.882644	0.903235	0.0205909	0.000171975	0.0227554	chr2	234748185	HJURP	NM_018410	Body
cg00692752	0.828043	0.766185	-0.061857	0.000491447	0.0343883	chr8	123086057
cg00697290	0.821038	0.761729	-0.059309	3.93e-05	0.0121287	chr3	22410416				N_Shelf
cg00697703	0.0815106	0.0670076	-0.014503	0.000298045	0.0281315	chr7	25018855	OSBPL3;OSBPL3;OSBPL3;OSBPL3	NM_015550;NM_145322;NM_145320;NM_145321	5'UTR;5'UTR;5'UTR;5'UTR	N_Shore
cg00698051	0.936242	0.915022	-0.0212197	8.76e-05	0.0172208	chr1	51567356	C1orf185	NM_001136508	TSS1500
cg00698444	0.923698	0.898068	-0.0256295	0.000833702	0.0428786	chr13	107910972	FAM155A	NM_001080396	Body
cg00700214	0.781127	0.712661	-0.0684662	0.000413369	0.0322912	chr1	171154802	FMO2	NM_001460	5'UTR
cg00700324	0.100124	0.0870235	-0.0131003	0.000781939	0.0416447	chr6	33548127	BAK1	NM_001188	TSS200
cg00703273	0.0670449	0.057323	-0.00972192	0.000187197	0.0234908	chr17	61700589	MAP3K3;MAP3K3	NM_002401;NM_203351	Body;Body	Island
cg00706536	0.851693	0.788235	-0.0634572	7.93e-05	0.0164578	chr17	40609826	ATP6V0A1;ATP6V0A1;ATP6V0A1	NM_001130021;NM_001130020;NM_005177	TSS1500;TSS1500;TSS1500	N_Shore
cg00711000	0.0802064	0.0670947	-0.0131116	0.000106271	0.0186814	chr2	36824663	FEZ2;FEZ2	NM_005102;NM_001042548	Body;Body	N_Shore
cg00711628	0.905246	0.88762	-0.0176261	7.94e-05	0.0164661	chr19	11067608				N_Shelf
cg00712717	0.104373	0.0829542	-0.0214186	0.000653294	0.0387595	chr2	242042233	MTERFD2;MTERFD2;MTERFD2;MTERFD2	NM_182501;NR_028049;NR_028050;NR_028051	TSS1500;TSS1500;TSS1500;TSS1500	S_Shore
cg00712841	0.604139	0.559979	-0.0441596	0.0010606	0.0470931	chr5	37835548	GDNF;GDNF;GDNF;GDNF	NM_199231;NM_199234;NM_000514;NM_199231	5'UTR;TSS1500;5'UTR;1stExon	N_Shore
cg00712857	0.148552	0.114009	-0.0345436	7.1e-06	0.00599355	chr11	63767561	MACROD1	NM_014067	Body	Island
cg00715290	0.13707	0.114203	-0.0228671	9.21e-05	0.0175922	chr1	2221807	SKI	NM_003036	Body	N_Shore
cg00717995	0.97009	0.976416	0.006326	0.000770707	0.0414268	chr1	44819838	ERI3	NM_024066	Body	N_Shore
cg00718831	0.052797	0.044352	-0.008445	0.0002126	0.0246592	chr12	278159	IQSEC3;IQSEC3	NM_001170738;NM_015232	Body;Body
cg00719651	0.339449	0.292714	-0.0467349	0.00104101	0.0467538	chr12	47225449				Island
cg00720339	0.938027	0.950783	0.0127566	9.81e-05	0.0180996	chr7	157448944	PTPRN2;PTPRN2;PTPRN2	NM_002847;NM_130842;NM_130843	Body;Body;Body	S_Shore
cg00723961	0.057764	0.0496679	-0.00809601	0.00116136	0.0490038	chr6	31865084	EHMT2;EHMT2	NM_006709;NM_025256	Body;Body	Island
cg00723997	0.431936	0.395962	-0.0359744	0.000486434	0.0343421	chrX	48690473	PCSK1N	NM_013271	Body	Island
cg00728602	0.12797	0.101201	-0.0267689	0.000289995	0.0278611	chr6	31744927	C6orf27;C6orf27	NM_025258;NM_025258	1stExon;5'UTR
cg00730561	0.717024	0.649894	-0.0671306	0.000452277	0.0334587	chr10	102279703	SEC31B	NM_015490	TSS200	Island
cg00734960	0.0565248	0.0446932	-0.0118316	7.42e-05	0.0161468	chr14	50319966	SDCCAG1	NM_004713	TSS1500	S_Shore
cg00735315	0.0357104	0.0313018	-0.00440851	0.00110501	0.0479465	chr8	145691582	CYHR1;CYHR1;KIFC2;CYHR1	NM_001129888;NM_032687;NM_145754;NM_138496	TSS1500;TSS1500;TSS200;TSS1500	Island
cg00741945	0.560939	0.643133	0.0821945	5.59e-05	0.0142537	chr16	89114669				Island
cg00743412	0.45259	0.509884	0.0572938	0.00109367	0.0477348	chrX	130191788	FLJ30058	NM_144967	TSS1500	N_Shore
cg00747065	0.133017	0.114724	-0.0182923	0.00021176	0.024613	chr2	26467663	HADHA;HADHB;HADHB	NM_000182;NM_000183;NM_000183	TSS200;1stExon;5'UTR	Island
cg00747647	0.385911	0.316787	-0.0691239	8.65e-05	0.0171156	chr19	10045441	OLFM2	NM_058164	Body	N_Shore
cg00747849	0.386321	0.348486	-0.0378347	0.000687216	0.039538	chr22	19165386	SLC25A1	NM_005984	Body	Island
cg00748718	0.364571	0.270257	-0.094314	0.000122436	0.0197941	chr3	53283691	TKT;TKT;TKT	NM_001135056;NM_001064;NM_001135055	Body;Body;Body
cg00750088	0.246944	0.190891	-0.0560533	0.000151818	0.0216811	chr6	41649914				N_Shore
cg00752531	0.936078	0.948927	0.0128494	0.000155621	0.0219077	chr19	578440	BSG;BSG;BSG	NM_198589;NM_198591;NM_001728	Body;Body;Body	Island
cg00753924	0.485344	0.378365	-0.106979	0.000464007	0.0337856	chr9	137298813	RXRA	NM_002957	Body	N_Shore
cg00758473	0.0561385	0.0459289	-0.0102096	0.000494212	0.0344593	chr19	48894694	KDELR1;KDELR1	NM_006801;NM_006801	5'UTR;1stExon	Island
cg00763094	0.0540829	0.0458729	-0.00820997	0.000639127	0.0383479	chr1	171455187	BAT2L2	NM_015172	5'UTR	Island
cg00764981	0.907502	0.876634	-0.0308681	0.000158509	0.0220369	chr16	31343428	ITGAM;ITGAM	NM_001145808;NM_000632	3'UTR;3'UTR	S_Shore
cg00765522	0.0646888	0.0500186	-0.0146702	0.000200865	0.0241134	chr14	71605994
cg00767135	0.935323	0.913791	-0.0215318	0.00110517	0.0479465	chr4	183723742	ODZ3	NM_001080477	3'UTR	N_Shelf
cg00769064	0.579904	0.528049	-0.0518553	0.000382884	0.0312229	chrX	136650951	ZIC3	NM_003413	Body	N_Shore
cg00772000	0.309531	0.269831	-0.0396995	0.000771534	0.0414436	chr6	18123049	NHLRC1	NM_198586	TSS200	S_Shore
cg00779167	0.877038	0.89887	0.0218321	2.04e-05	0.0093016	chr1	109753001				N_Shelf
cg00783137	0.361297	0.305884	-0.055413	9.3e-05	0.0176403	chrX	103498585	ESX1	NM_153448	Body	N_Shore
cg00786138	0.857533	0.908456	0.0509235	0.000952535	0.0452611	chr1	8470722	RERE;RERE;RERE	NM_001042682;NM_012102;NM_001042681	5'UTR;Body;Body
cg00789390	0.146776	0.115794	-0.0309823	0.00039071	0.0315091	chr21	34914246	SON;GART;SON;GART;GART;GART	NM_138927;NM_175085;NM_032195;NM_001136005;NM_001136006;NM_000819	TSS1500;5'UTR;TSS1500;5'UTR;5'UTR;5'UTR	N_Shore
cg00790307	0.834437	0.776798	-0.0576387	0.000445309	0.0333425	chr17	17684042	SMCR5;RAI1	NR_024007;NM_030665	TSS1500;5'UTR	N_Shore
cg00790395	0.21277	0.155855	-0.0569155	0.000169141	0.0226049	chr10	94822172	CYP26C1	NM_183374	Body	Island
cg00792719	0.0341472	0.0284182	-0.00572905	0.00117998	0.0493017	chr6	33281044	TAPBP;TAPBP;TAPBP	NM_172209;NM_003190;NM_172208	Body;Body;Body	N_Shore
cg00792751	0.770396	0.717228	-0.0531683	0.000406405	0.0320603	chr11	44979029				Island
cg00796611	0.970035	0.957913	-0.0121217	0.00059624	0.0371487	chr1	206603444	SRGAP2;SRGAP2;SRGAP2	NM_001170637;NM_015326;NM_001042758	Body;Body;Body
cg00799224	0.384674	0.303899	-0.0807745	9.5e-09	0.000353098	chrX	19002639	PHKA2	NM_000292	TSS200	Island
cg00800780	0.881422	0.90065	0.0192274	7.52e-05	0.0161779	chr17	41791680				S_Shore
cg00804338	0.251662	0.213257	-0.0384055	0.000119043	0.0195761	chr13	114239234	TFDP1;TFDP1	NM_007111;NR_026580	5'UTR;Body
cg00804525	0.880589	0.831498	-0.0490912	0.000157596	0.0220039	chr16	68943500	TMCO7	NM_024562	Body
cg00805360	0.742405	0.681959	-0.060446	0.000694021	0.0396971	chr10	135091210	ADAM8;ADAM8;ADAM8	NM_001109;NM_001164489;NM_001164490	TSS1500;TSS1500;TSS1500	S_Shore
cg00806126	0.343501	0.264847	-0.0786546	9.23e-05	0.0175922	chr19	22604979	ZNF98	NM_001098626	Body
cg00806262	0.926729	0.889707	-0.0370217	0.000219965	0.0249519	chr3	63638601	SNTN	NM_001080537	Body
cg00806481	0.88489	0.846088	-0.0388026	9.02e-05	0.0174214	chr1	2996650	PRDM16;PRDM16	NM_022114;NM_199454	Body;Body	N_Shore
cg00808305	0.0900593	0.0730035	-0.0170558	0.000391253	0.0315192	chr1	7434171	CAMTA1	NM_015215	Body
cg00810883	0.360014	0.31002	-0.0499941	4.39e-05	0.0127164	chrX	82763328	POU3F4;POU3F4	NM_000307;NM_000307	5'UTR;1stExon	N_Shore
cg00814597	0.143258	0.117909	-0.0253492	0.00105312	0.0469905	chr6	144386148	PLAGL1;PLAGL1	NM_001080955;NM_001080951	TSS1500;TSS1500	S_Shore
cg00815214	0.312282	0.249338	-0.0629434	0.000866207	0.0434544	chr21	47717953				Island
cg00816515	0.463537	0.407425	-0.0561121	8.41e-07	0.00282296	chr11	13986348	SPON1	NM_006108	Body	Island
cg00817598	0.16829	0.140102	-0.0281886	0.000212569	0.0246592	chr17	44897512	WNT3	NM_030753	TSS1500	S_Shore
cg00818649	0.342534	0.300973	-0.0415609	2.79e-05	0.0105977	chrX	41782297	CASK;CASK;CASK	NM_001126055;NM_003688;NM_001126054	TSS200;TSS200;TSS200	Island
cg00822241	0.448492	0.411838	-0.0366545	0.000493307	0.0344402	chr19	49201468	FUT2;FUT2	NM_000511;NM_001097638	5'UTR;5'UTR	S_Shore
cg00822998	0.665477	0.61126	-0.0542168	0.000291681	0.027897	chrX	53310810	IQSEC2;IQSEC2;IQSEC2	NR_024449;NM_015075;NM_001111125	TSS200;TSS200;Body
cg00824156	0.892773	0.919625	0.026852	4.31e-09	0.000239297	chr2	127801271
cg00824381	0.905594	0.866337	-0.0392571	3.96e-05	0.0121432	chr16	31708460				N_Shelf
cg00826855	0.884651	0.904025	0.0193742	0.000607111	0.0374114	chr2	242175569	HDLBP;HDLBP	NM_203346;NM_005336	Body;Body	N_Shelf
cg00827173	0.950331	0.959966	0.0096348	0.000199901	0.0240495	chr12	124858700	NCOR2;NCOR2	NM_006312;NM_001077261	Body;Body	S_Shore
cg00830393	0.0778111	0.0593146	-0.0184965	1e-05	0.00697679	chr3	66552063	LRIG1	NM_015541	TSS1500	S_Shore
cg00832270	0.532969	0.506502	-0.0264668	3.22e-05	0.011318	chrX	77359535	PGK1	NM_000291	TSS200	Island
cg00832928	0.753779	0.713342	-0.040437	0.00010772	0.0187733	chr3	150329458	SELT	NM_016275	Body	Island
cg00835857	0.5065	0.462821	-0.0436792	0.000436017	0.0330199	chr8	145086659	SPATC1;SPATC1;SPATC1;SPATC1	NM_001134374;NM_198572;NM_198572;NM_001134374	1stExon;5'UTR;1stExon;5'UTR
cg00837812	0.312268	0.262548	-0.0497194	5.01e-06	0.0051417	chr7	138665354	KIAA1549;KIAA1549	NM_001164665;NM_020910	Body;Body	N_Shore
cg00839873	0.169861	0.115749	-0.0541118	3.06e-05	0.0110745	chr14	94421989	ASB2	NM_016150	Body
cg00841408	0.276608	0.220832	-0.0557759	0.000207359	0.0244584	chr3	9811940	CAMK1	NM_003656	TSS1500	S_Shore
cg00843634	0.625111	0.724622	0.099511	2.67e-08	0.000627201	chr8	10584169	SOX7	NM_031439	Body	Island
cg00845742	0.881424	0.820331	-0.0610938	2.18e-05	0.0095679	chr19	52453199				S_Shore
cg00846218	0.87714	0.85696	-0.0201796	0.000844106	0.0430763	chr7	63666993	ZNF735	NM_001159524	TSS1500
cg00849642	0.780281	0.717168	-0.0631132	0.000723507	0.0403027	chr12	109106495	CORO1C	NM_014325	5'UTR
cg00851732	0.429264	0.51361	0.0843459	0.000880458	0.0437171	chr12	113229793	RPH3A;RPH3A;RPH3A;RPH3A	NM_014954;NM_001143854;NM_014954;NM_001143854	5'UTR;5'UTR;1stExon;1stExon
cg00852565	0.691904	0.607947	-0.083957	0.000212457	0.0246592	chr19	4326524	STAP2;STAP2	NM_001013841;NM_017720	Body;Body	N_Shore
cg00863309	0.898947	0.859078	-0.0398687	0.000527765	0.0353495	chr1	212226308	DTL	NM_016448	Body
cg00864012	0.826107	0.755565	-0.0705423	0.000291173	0.0278807	chr17	62294665	TEX2	NM_018469	5'UTR
cg00864474	0.141217	0.1142	-0.0270171	0.000414232	0.0323025	chr17	9143838	NTN1	NM_004822	3'UTR	Island
cg00864860	0.891577	0.907221	0.0156439	0.000592715	0.0370702	chr1	7907996	UTS2;UTS2	NM_021995;NM_006786	Body;Body
cg00870279	0.0850651	0.0661246	-0.0189405	0.000611417	0.0375059	chr6	33256222	PFDN6;WDR46;WDR46	NM_014260;NM_005452;NM_001164267	TSS1500;Body;Body	N_Shore
cg00871979	0.0501595	0.0381172	-0.0120422	0.000126596	0.0200041	chr18	11982063	IMPA2	NM_014214	Body	Island
cg00873937	0.0624556	0.0501606	-0.0122949	8.75e-05	0.0172186	chr10	69991564	ATOH7;ATOH7	NM_145178;NM_145178	5'UTR;1stExon	S_Shore
cg00875467	0.95282	0.941483	-0.0113371	0.000361192	0.0304622	chr3	76875348
cg00882611	0.957995	0.945501	-0.0124941	0.000772627	0.0414601	chr14	21689119	HNRNPC;HNRNPC;HNRNPC;HNRNPC	NM_031314;NM_001077443;NM_001077442;NM_004500	Body;Body;Body;Body
cg00883449	0.531359	0.464769	-0.06659	0.000145269	0.0212497	chrX	47930854	ZNF630	NM_001037735	TSS1500	Island
cg00883831	0.439471	0.374865	-0.0646056	0.000915885	0.0445086	chr2	208636032				S_Shore
cg00884221	0.0514717	0.0418166	-0.00965511	0.000429734	0.0328444	chr4	57976915	IGFBP7	NM_001553	TSS1500	Island
cg00887444	0.0705761	0.0602018	-0.0103743	0.00100663	0.0462188	chr13	31248228				Island
cg00890649	0.91388	0.88093	-0.0329505	4.5e-05	0.0128759	chr6	42987318	KLHDC3	NM_057161	Body	N_Shore
cg00896370	0.367095	0.312628	-0.0544668	0.000522818	0.0352054	chr3	147116807	ZIC4;ZIC4;ZIC4	NM_001168378;NM_032153;NM_001168379	Body;Body;Body	S_Shore
cg00901493	0.103473	0.0822111	-0.0212617	8.37e-05	0.0168924	chr17	7197375	YBX2	NM_015982	Body	N_Shore
cg00902308	0.289687	0.223797	-0.0658899	0.000167122	0.0224974	chrX	40439693	ATP6AP2	NM_005765	TSS1500	N_Shore
cg00903676	0.0686965	0.0545671	-0.0141294	9.13e-05	0.0175204	chr6	26172091				Island
cg00904138	0.0538527	0.043605	-0.0102476	0.00054281	0.0357421	chr8	146017090	RPL8;RPL8	NM_033301;NM_000973	Body;Body	Island
cg00906838	0.656871	0.608591	-0.0482795	0.000146047	0.0212785	chr1	34315299	CSMD2	NM_052896	Body
cg00907884	0.919845	0.935301	0.0154567	0.000296541	0.0280806	chr4	3448150	HGFAC	NM_001528	Body	N_Shore
cg00908042	0.79451	0.767117	-0.0273932	0.000419659	0.0324985	chr22	43059020				S_Shore
cg00913289	0.336295	0.294266	-0.0420293	0.000699505	0.0398029	chr2	232573281	PTMA;PTMA;PTMA;PTMA	NM_002823;NM_001099285;NM_001099285;NM_002823	1stExon;1stExon;5'UTR;5'UTR	Island
cg00915178	0.195357	0.154473	-0.0408843	3.7e-05	0.0118371	chr1	71513733	PTGER3;PTGER3;PTGER3;PTGER3;PTGER3;PTGER3;PTGER3;PTGER3;PTGER3;PTGER3	NM_198714;NM_001126044;NM_198719;NM_198716;NM_198715;NR_028293;NM_198718;NR_028292;NR_028294;NM_198717	TSS1500;TSS1500;TSS1500;TSS1500;TSS1500;TSS1500;TSS1500;TSS1500;TSS1500;TSS1500	Island
cg00917154	0.115689	0.0976731	-0.0180161	0.000509954	0.0349446	chr18	77559235				N_Shore
cg00919002	0.0715233	0.0598947	-0.0116286	0.000640671	0.0383504	chr19	11201619	LDLR	NM_000527	Body	Island
cg00919715	0.069827	0.0613416	-0.00848544	0.000755374	0.0410331	chr4	2263061	MXD4	NM_006454	Body	Island
cg00924144	0.928476	0.918812	-0.00966382	0.000175914	0.0228652	chr10	1789212
cg00925950	0.942985	0.930104	-0.012882	0.00119582	0.0496388	chr16	67946188	PSKH1	NM_006742	Body	S_Shelf
cg00928191	0.917974	0.944621	0.0266473	0.000694501	0.0397104	chr16	419800	MRPL28	NM_006428	Body	N_Shore
cg00929606	0.178598	0.1431	-0.035498	1.92e-05	0.00901003	chr7	99680280	ZNF3;ZNF3	NM_017715;NM_032924	TSS1500;TSS1500	S_Shore
cg00931644	0.885728	0.833885	-0.0518422	0.000552283	0.0360624	chr13	77461368	KCTD12	NM_138444	TSS1500	S_Shore
cg00933603	0.820088	0.751068	-0.0690202	0.000326955	0.0291611	chr6	30883001	VARS2;VARS2;VARS2	NM_020442;NM_001167733;NM_001167734	Body;5'UTR;Body	S_Shore
cg00934735	0.770298	0.795009	0.0247108	0.000428309	0.0327932	chr5	180582587	OR2V2	NM_206880	1stExon
cg00938429	0.934353	0.916893	-0.0174602	0.000414426	0.0323064	chr12	43946880	ADAMTS20	NM_025003	TSS1500	S_Shore
cg00939442	0.928917	0.898922	-0.0299946	0.000243752	0.0260691	chr1	223183895
cg00941241	0.113514	0.0941959	-0.0193183	0.000475786	0.0341183	chr1	9885960	CLSTN1;CLSTN1	NM_014944;NM_001009566	TSS1500;TSS1500	S_Shore
cg00946187	0.433086	0.377453	-0.0556329	0.000550536	0.0360169	chr17	1396953	MYO1C	NM_001080779	TSS1500	S_Shore
cg00947319	0.818879	0.780508	-0.0383708	0.000873822	0.0436156	chr17	47005597	UBE2Z	NM_023079	3'UTR
cg00949980	0.819449	0.763002	-0.0564472	2.89e-06	0.00408287	chr21	46237117	SUMO3	NM_006936	Body	Island
cg00952576	0.0948717	0.0784228	-0.0164489	0.000801243	0.0421227	chr6	114175901				N_Shelf
cg00953793	0.350781	0.286991	-0.0637898	0.000442522	0.0332411	chrX	20283580	RPS6KA3	NM_004586	Body	N_Shore
cg00955895	0.945765	0.925374	-0.0203904	0.000335385	0.0294362	chr5	43190083				N_Shore
cg00956987	0.428273	0.503034	0.0747608	0.00025989	0.0266614	chr2	32757307	BIRC6;MIR558	NM_016252;NR_030285	Body;Body
cg00958100	0.879686	0.840522	-0.0391643	0.000450521	0.0334587	chr1	88763257
cg00958217	0.916591	0.930792	0.014201	0.000115739	0.0194488	chr1	6681584	PHF13	NM_153812	Body	N_Shelf
cg00958311	0.905265	0.917289	0.012023	0.00070065	0.03982	chr22	32021249	PISD	NM_014338	Body
cg00959616	0.755501	0.839685	0.0841836	0.000378299	0.031057	chr12	128866668	TMEM132C	NM_001136103	Body
cg00959636	0.0421089	0.0339035	-0.00820537	5.94e-06	0.0055261	chr6	134499464	SGK1;SGK1	NM_001143676;NM_001143677	Body;TSS1500	S_Shore
cg00961792	0.60384	0.547654	-0.0561855	0.000344217	0.0297449	chr1	207120407	PIGR	NM_002644	TSS1500
cg00962254	0.944667	0.924867	-0.0198	0.000136938	0.0206467	chr16	678050	RAB40C	NM_021168	3'UTR	Island
cg00962304	0.0679805	0.049717	-0.0182635	0.000106219	0.0186814	chr19	55896449	RPL28;RPL28;RPL28;RPL28;RPL28	NM_001136136;NM_001136137;NM_001136134;NM_000991;NM_001136135	TSS1500;TSS1500;TSS1500;TSS1500;TSS1500	Island
cg00964908	0.0675383	0.0553445	-0.0121938	2.29e-05	0.00973191	chr17	40811580	TUBG2	NM_016437	Body	Island
cg00967201	0.943664	0.929604	-0.0140596	0.000614208	0.0376022	chr4	37665156	RELL1;RELL1	NM_001085400;NM_001085399	Body;Body
cg00973947	0.0523029	0.0461937	-0.00610914	0.000367713	0.0306928	chr3	143692255	C3orf58;C3orf58;C3orf58	NM_001134470;NM_173552;NM_001134470	5'UTR;Body;1stExon	Island
cg00974241	0.047307	0.0418239	-0.00548311	0.000543767	0.0357629	chr4	6717832	CNO	NM_018366	TSS200	N_Shore
cg00975587	0.155643	0.135706	-0.0199368	0.000866669	0.0434677	chr2	201728351	CLK1;CLK1;CLK1;CLK1	NM_004071;NR_027855;NM_001162407;NR_027856	5'UTR;Body;Body;Body	N_Shore
cg00975979	0.150787	0.122437	-0.0283494	0.000723854	0.0403075	chr22	42310846				Island
cg00979195	0.0732974	0.0613189	-0.0119785	0.0002169	0.024838	chr5	132155965				S_Shore
cg00981879	0.602569	0.537373	-0.0651961	1.08e-05	0.00716878	chrX	39680221				Island
cg00985960	0.929202	0.900211	-0.0289906	0.000165519	0.0224166	chr18	32817327				N_Shelf
cg00986598	0.927791	0.90003	-0.0277613	0.000660052	0.0388762	chr3	129369724	TMCC1;TMCC1;TMCC1	NM_015008;NM_001017395;NM_001128224	3'UTR;3'UTR;3'UTR
cg00988346	0.506307	0.435595	-0.0707119	0.00114786	0.0487745	chr1	27729801
cg00989157	0.901943	0.882417	-0.0195253	0.00099426	0.0460254	chr8	142188198	DENND3	NM_014957	Body
cg00990020	0.927738	0.91432	-0.0134184	0.000581339	0.0367699	chr13	113357112	ATP11A;ATP11A	NM_015205;NM_032189	Body;Body
cg00990884	0.126977	0.113313	-0.0136641	0.000970471	0.0456227	chr10	94608189	EXOC6;EXOC6	NM_001013848;NM_019053	Body;TSS200	Island
cg00992264	0.829581	0.79715	-0.0324308	0.00049863	0.0345899	chr7	72399451	POM121	NM_172020	Body	S_Shelf
cg00994038	0.458085	0.412793	-0.0452917	0.00100847	0.046238	chrX	128978322	ZDHHC9;ZDHHC9	NM_001008222;NM_016032	TSS1500;TSS1500	S_Shore
cg00994601	0.22296	0.196292	-0.0266683	0.000204918	0.0243174	chr6	31628797	C6orf47	NM_021184	TSS1500	S_Shore
cg00995670	0.941509	0.922006	-0.0195033	0.000258562	0.0266187	chr6	29983799	NCRNA00171	NR_026751	Body
cg00996051	0.112939	0.0961318	-0.0168073	1.24e-06	0.00333436	chr2	64681080	HSPC159	NM_014181	TSS1500	Island
cg00997264	0.772706	0.714262	-0.0584444	7.53e-05	0.0161779	chr1	219259351
cg00997338	0.961708	0.948509	-0.0131993	7.24e-05	0.0159665	chr3	32862830	TRIM71	NM_001039111	Body	N_Shore
cg00998132	0.929666	0.941901	0.0122354	0.000256413	0.0265755	chr8	145844626				Island
cg00999988	0.280967	0.224549	-0.0564187	0.00100665	0.0462188	chr2	166649910	GALNT3	NM_004482	5'UTR	Island
cg01004805	0.25449	0.190937	-0.0635521	8.99e-07	0.00287125	chrX	71458680	ERCC6L;PIN4	NM_017669;NM_001170747	Body;Body	Island
cg01005968	0.165798	0.137746	-0.0280519	0.000439059	0.033124	chr19	45996460	RTN2;RTN2;RTN2;RTN2	NM_206901;NM_206900;NM_206901;NM_005619	5'UTR;Body;1stExon;Body	N_Shore
cg01007483	0.866854	0.891969	0.0251155	0.000416653	0.032369	chr2	241385321	GPC1	NM_002081	Body
cg01017464	0.215917	0.166876	-0.0490404	0.000241071	0.0259329	chr18	47018095	SNORD58A;SNORD58B;RPL17;RPL17	NR_002571;NR_002572;NM_000985;NM_001035006	TSS1500;Body;5'UTR;5'UTR	N_Shore
cg01017839	0.120223	0.0839398	-0.0362836	9.48e-07	0.00294691	chr1	181448627				N_Shelf
cg01020978	0.936779	0.914756	-0.0220227	0.00116966	0.0491127	chr3	169292783	MECOM	NM_004991	Body
cg01020987	0.352829	0.29433	-0.0584992	0.000584394	0.0368386	chr1	3816166	C1orf174;LOC100133612	NM_207356;NR_024455	Body;TSS1500	N_Shore
cg01021224	0.927082	0.898198	-0.0288839	0.000967782	0.0455958	chr5	35049428	AGXT2	NM_031900	TSS1500
cg01022200	0.560522	0.495005	-0.0655164	0.000121046	0.0197237	chr1	180881086	KIAA1614	NM_020950	TSS1500	N_Shore
cg01022840	0.947277	0.925333	-0.0219438	0.00100815	0.0462343	chr14	71250264	MAP3K9	NM_033141	Body
cg01023169	0.946715	0.955806	0.00909113	0.000483531	0.0342618	chr7	65557932	ASL;ASL;ASL;ASL	NM_001024946;NM_001024944;NM_001024943;NM_000048	3'UTR;3'UTR;3'UTR;3'UTR
cg01024141	0.402122	0.327148	-0.0749737	1.42e-06	0.00342079	chr22	17090136	psiTPTE22	NR_001591	Body	N_Shore
cg01028389	0.922413	0.909793	-0.0126195	0.000841813	0.043041	chr16	87079265
cg01028920	0.922408	0.934525	0.0121166	0.000802313	0.0421453	chr16	31237479				S_Shore
cg01034784	0.0812896	0.066976	-0.0143136	0.000106771	0.0187249	chr2	95831832	ZNF2;ZNF2	NM_001017396;NM_021088	5'UTR;5'UTR	Island
cg01038479	0.0365735	0.0307876	-0.00578587	0.000275509	0.0273411	chr17	35767307	TADA2A;ACACA;TADA2A;ACACA;TADA2A	NM_001488;NM_198834;NM_001166105;NM_198839;NM_133439	TSS200;TSS1500;5'UTR;TSS1500;TSS200	Island
cg01043019	0.11103	0.0987436	-0.0122861	0.000662729	0.0389	chr6	127440510	RSPO3	NM_032784	Body	Island
cg01047748	0.489944	0.429752	-0.0601916	0.000677307	0.0392546	chr19	35849024	FFAR3	NM_005304	TSS1500
cg01048810	0.657957	0.596412	-0.0615445	0.000213083	0.0246953	chr1	45142815	C1orf228	NM_001145636	5'UTR	S_Shelf
cg01048962	0.214594	0.132239	-0.0823551	0.000800247	0.042091	chr19	21646470				Island
cg01052276	0.907258	0.873923	-0.0333349	0.000995481	0.0460277	chr2	97200489				N_Shore
cg01058588	0.476501	0.438091	-0.0384104	0.000335063	0.0294362	chrX	153775683	IKBKG;IKBKG;IKBKG;G6PD;IKBKG;IKBKG;IKBKG;G6PD;G6PD	NM_001145255;NM_001145255;NM_001099857;NM_001042351;NM_003639;NM_001099856;NM_001099857;NM_001042351;NM_000402	1stExon;5'UTR;1stExon;1stExon;TSS1500;Body;5'UTR;5'UTR;TSS1500	Island
cg01058711	0.508087	0.473696	-0.0343914	3.12e-05	0.0110895	chr1	40428336	MFSD2A;MFSD2A	NM_001136493;NM_032793	Body;Body
cg01058879	0.925335	0.910823	-0.0145115	0.00026504	0.0268912	chr4	40823935	APBB2;APBB2;APBB2;APBB2;APBB2;APBB2;APBB2	NM_004307;NM_001166052;NM_001166053;NM_001166050;NM_173075;NM_001166051;NM_001166054	Body;Body;Body;Body;Body;Body;Body
cg01058983	0.249774	0.188898	-0.0608755	1.26e-06	0.00333436	chr3	17784915	TBC1D5	NM_001134380	TSS1500	S_Shore
cg01061553	0.918812	0.879505	-0.0393069	0.000279258	0.0274386	chr12	110891467	GPN3;GPN3;GPN3	NM_001164372;NM_001164373;NM_016301	Body;Body;Body	S_Shelf
cg01064979	0.718562	0.647733	-0.0708289	0.00118047	0.049306	chr22	37309487	CSF2RB	NM_000395	TSS200
cg01067139	0.575326	0.496309	-0.0790171	0.000205963	0.0243777	chr5	43000417				Island
cg01072550	0.77407	0.860388	0.0863185	0.000255556	0.0265491	chr1	21505969				S_Shelf
cg01075271	0.142511	0.10669	-0.0358214	9.74e-05	0.0180417	chr14	38080314				Island
cg01078248	0.0397212	0.0335044	-0.0062168	0.00097039	0.0456227	chr7	123197661	NDUFA5	NM_005000	Body	Island
cg01082512	0.237823	0.205967	-0.0318563	0.000460096	0.0336852	chr10	23462117				N_Shore
cg01087991	0.626149	0.560663	-0.0654862	0.000191219	0.0237151	chr4	110655284				S_Shelf
cg01090433	0.25945	0.182266	-0.0771837	4.52e-07	0.00188598	chr16	82673506	CDH13	NM_001257	Body
cg01091029	0.357629	0.31577	-0.0418585	0.000515813	0.0350288	chr7	31232532				N_Shore
cg01094950	0.161372	0.131348	-0.0300243	0.00075485	0.0410313	chr2	43455097	ZFP36L2;LOC100129726	NM_006887;NR_027251	TSS1500;Body	S_Shore
cg01097907	0.751719	0.696491	-0.0552289	0.000287316	0.0277505	chr5	3608511				S_Shore
cg01098178	0.258158	0.224983	-0.0331748	0.000710979	0.0400506	chr16	57897687
cg01099220	0.0826538	0.0666342	-0.0160196	0.000592797	0.0370702	chr8	145747659	LRRC14	NM_014665	3'UTR	Island
cg01099580	0.0367787	0.0432369	0.00645818	0.0011109	0.0480634	chr10	89264946	MINPP1	NM_004897	1stExon	Island
cg01100984	0.0729878	0.062235	-0.0107529	0.000545976	0.035843	chr10	103454967	FBXW4	NM_022039	TSS1500	S_Shore
cg01101380	0.38683	0.322352	-0.064478	3.78e-05	0.0119252	chr1	36039173	TFAP2E;TFAP2E	NM_178548;NM_178548	5'UTR;1stExon	Island
cg01101663	0.434354	0.383983	-0.0503718	9.03e-05	0.0174214	chr5	140564161	PCDHB16	NM_020957	1stExon	Island
cg01110765	0.656681	0.567403	-0.0892773	0.000165215	0.0224155	chrX	40016611	BCOR;BCOR	NM_001123384;NM_001123383	5'UTR;5'UTR	N_Shore
cg01111558	0.916094	0.903551	-0.0125428	0.0008961	0.0440327	chr17	423281	VPS53	NM_001128159	Body
cg01115636	0.920661	0.889514	-0.0311464	0.00121207	0.0499127	chrX	119751976	MCTS1;MCTS1	NM_014060;NM_001137554	3'UTR;3'UTR
cg01121060	0.443554	0.425397	-0.0181568	3.5e-05	0.011595	chr14	74032389				N_Shelf
cg01121830	0.4895	0.438017	-0.0514834	0.00045692	0.0335821	chrX	38186700	RPGR;RPGR;RPGR;RPGR	NM_000328;NM_001034853;NM_000328;NM_001034853	5'UTR;1stExon;1stExon;5'UTR	Island
cg01124575	0.703715	0.652891	-0.0508236	0.00084094	0.04303	chr7	43288039	HECW1	NM_015052	Body	N_Shore
cg01125381	0.300072	0.262614	-0.0374575	0.00104431	0.0468427	chrX	49644706	LOC158572;USP27X;USP27X	NR_026742;NM_001145073;NM_001145073	TSS1500;1stExon;5'UTR	S_Shore
cg01134967	0.34877	0.306631	-0.0421388	0.000780616	0.0416117	chr10	81370414	SFTPA1;SFTPA1;SFTPA1;SFTPA1;SFTPA1;SFTPA1	NM_001164646;NM_001164647;NM_001164644;NM_005411;NM_001164645;NM_001093770	TSS1500;TSS1500;TSS1500;TSS1500;TSS1500;TSS1500
cg01135868	0.0555152	0.0487304	-0.00678481	0.00108361	0.0475049	chr3	133380420	TOPBP1	NM_007027	5'UTR	N_Shore
cg01138171	0.795055	0.848637	0.0535826	0.000201793	0.0241857	chr2	131724244	ARHGEF4;ARHGEF4	NM_032995;NM_015320	Body;Body	S_Shelf
cg01139586	0.52287	0.473935	-0.0489354	0.000452143	0.0334587	chr14	90798784	C14orf102;C14orf102	NM_199043;NM_017970	TSS1500;TSS1500	S_Shore
cg01140660	0.930608	0.92	-0.0106087	0.000674472	0.039203	chr11	133233200	OPCML	NM_001012393	Body	S_Shore
cg01141838	0.949675	0.936718	-0.0129572	0.000672656	0.0391632	chr11	62474744	BSCL2;GNG3;BSCL2;BSCL2;BSCL2	NM_001122955;NM_012202;NM_001130702;NM_001122955;NM_032667	5'UTR;TSS1500;5'UTR;1stExon;TSS1500	S_Shore
cg01143314	0.886815	0.909844	0.023029	0.000203277	0.0242528	chr6	31916711	CFB	NM_001710	Body
cg01143938	0.605547	0.673501	0.0679536	6.59e-05	0.015325	chr22	48606263				S_Shore
cg01144764	0.0397489	0.0326282	-0.00712072	0.00070482	0.0398567	chr10	121633063	C10orf119	NM_024834	TSS1500	Island
cg01146980	0.0206461	0.0160067	-0.00463935	0.000386415	0.0313313	chr5	34930244	DNAJC21;DNAJC21	NM_001012339;NM_194283	Body;Body	Island
cg01149449	0.125118	0.0991619	-0.0259558	0.000578117	0.0367699	chr11	79150906	ODZ4	NM_001098816	5'UTR	Island
cg01150044	0.872788	0.902095	0.0293068	0.000601054	0.0372769	chr8	9766800				S_Shelf
cg01150083	0.391506	0.33054	-0.0609668	4.95e-05	0.0135225	chrX	48980043	GPKOW	NM_015698	1stExon	Island
cg01155076	0.844174	0.871044	0.02687	0.000179176	0.0230598	chr15	76015526	ODF3L1	NM_175881	TSS1500
cg01155092	0.785937	0.72961	-0.0563277	0.000979702	0.0457849	chr17	53810494	TMEM100	NM_001099640	TSS1500
cg01157871	0.083677	0.0653857	-0.0182913	0.000528421	0.0353579	chr4	25989982
cg01172419	0.752097	0.810139	0.0580427	0.000559252	0.0362919	chr16	1159092				S_Shelf
cg01176028	0.518952	0.447115	-0.0718371	2.19e-05	0.0095679	chr21	43653234	ABCG1;ABCG1;ABCG1;ABCG1;ABCG1;ABCG1	NM_207628;NM_004915;NM_207174;NM_207627;NM_016818;NM_207629	Body;Body;Body;Body;Body;Body	N_Shore
cg01179140	0.0411533	0.0353401	-0.00581323	0.000941084	0.0449987	chr1	234745907	IRF2BP2;IRF2BP2	NM_001077397;NM_182972	TSS1500;TSS1500	Island
cg01180441	0.911288	0.923772	0.0124846	0.000790972	0.0418468	chr15	74290493	PML;PML;PML;PML;PML;PML;PML;PML;PML	NM_033247;NM_033244;NM_002675;NM_033238;NM_033246;NM_033250;NM_033239;NM_033249;NM_033240	Body;Body;Body;Body;Body;Body;Body;Body;Body	Island
cg01182973	0.113128	0.10305	-0.0100782	0.000333066	0.0293674	chr22	38240624	ANKRD54;MIR658	NM_138797;NR_030395	TSS1500;TSS1500	S_Shore
cg01183510	0.771456	0.705748	-0.0657081	0.000351521	0.0300846	chr12	66582582	IRAK3;IRAK3	NM_007199;NM_001142523	TSS1500;TSS1500	N_Shore
cg01185766	0.391827	0.472228	0.0804012	0.000326604	0.0291611	chr16	6033648
cg01187464	0.944145	0.93082	-0.013325	0.000106481	0.0186814	chr16	50351302	ADCY7	NM_001114	3'UTR
cg01187627	0.0983978	0.118262	0.0198646	0.000465254	0.0338433	chr11	59384084	OSBP	NM_002556	TSS1500	S_Shore
cg01188466	0.955381	0.940643	-0.0147374	0.000853722	0.0431987	chr8	93581364
cg01191846	0.895745	0.918828	0.0230837	0.000215674	0.0247774	chr14	105033331
cg01193174	0.951334	0.937939	-0.0133949	0.000803225	0.0421669	chr15	70028266
cg01193293	0.78419	0.732381	-0.0518092	5.98e-05	0.014714	chr19	51644554	SIGLEC7;SIGLEC7	NM_016543;NM_014385	TSS1500;TSS1500
cg01193690	0.0696219	0.0556552	-0.0139667	0.000294611	0.028009	chr13	28491615				Island
cg01196234	0.139392	0.109322	-0.0300706	0.000377198	0.0310315	chr22	38349066	C22orf23;POLR2F	NM_032561;NM_021974	Body;TSS1500	N_Shore
cg01204210	0.193798	0.160723	-0.0330754	7.21e-05	0.0159302	chr10	103044312				Island
cg01207600	0.881689	0.916711	0.0350216	0.000925333	0.0446393	chr10	97850343				S_Shore
cg01207951	0.322534	0.261626	-0.060908	0.000990641	0.0459399	chr2	74208655				N_Shelf
cg01209984	0.712155	0.770609	0.0584545	0.000226631	0.0252424	chr21	47469679
cg01219347	0.299387	0.265412	-0.0339748	7.94e-06	0.00631669	chr2	136844289
cg01220829	0.842122	0.793457	-0.0486647	0.000157515	0.0220039	chr10	92681957	ANKRD1	NM_014391	TSS1500
cg01221711	0.497639	0.525283	0.027644	0.00080211	0.0421446	chr17	28903450	LRRC37B2	NR_015341	TSS200	N_Shore
cg01226572	0.0683035	0.0585114	-0.00979211	0.000250314	0.0263459	chr15	100106860	MEF2A;MEF2A;MEF2A	NM_001130927;NM_001130926;NM_005587	5'UTR;5'UTR;5'UTR	Island
cg01228667	0.390415	0.343034	-0.0473803	3.44e-05	0.0115629	chrX	136114207	GPR101	NM_054021	TSS1500	Island
cg01229787	0.535659	0.466768	-0.0688914	0.000339813	0.0295862	chr15	100048371
cg01231620	0.0460492	0.0363471	-0.00970211	7.57e-05	0.0162164	chr14	23298884	MRPL52;MRPL52;MRPL52;MRPL52;MRPL52;MRPL52	NM_181305;NM_181307;NM_181304;NM_178336;NM_181306;NM_180982	TSS1500;TSS1500;TSS1500;TSS1500;TSS1500;TSS1500	N_Shore
cg01233306	0.835937	0.861043	0.0251059	0.000260995	0.0266906	chr11	78369375	ODZ4	NM_001098816	Body	Island
cg01234063	0.0846344	0.0692719	-0.0153624	0.000652984	0.0387462	chr11	126226007	ST3GAL4	NM_006278	TSS200	Island
cg01234645	0.078729	0.0662837	-0.0124453	0.000241785	0.0259646	chr3	111393543	PLCXD2;PLCXD2;PLCXD2;PLCXD2	NM_153268;NM_001134478;NM_001134478;NM_153268	5'UTR;1stExon;5'UTR;1stExon	Island
cg01242145	0.915213	0.875433	-0.0397801	7.86e-06	0.00630137	chr16	88534501	ZFPM1	NM_153813	Body	N_Shelf
cg01243892	0.919432	0.93108	0.0116487	0.000568641	0.0366008	chr1	29189934	OPRD1	NM_000911	3'UTR	Island
cg01246444	0.29173	0.257702	-0.0340279	0.0012111	0.0499004	chr2	161775589
cg01248567	0.909087	0.87643	-0.0326572	8.59e-05	0.017097	chr13	44241656	ENOX1	NM_017993	5'UTR
cg01249072	0.311314	0.264262	-0.0470522	0.000346499	0.0298784	chr7	66147992				Island
cg01249550	0.052156	0.0431417	-0.0090143	3.24e-05	0.011318	chr3	194353869	TMEM44;TMEM44;TMEM44;TMEM44	NM_001011655;NM_001166306;NM_001166305;NM_138399	1stExon;1stExon;1stExon;1stExon	Island
cg01252526	0.497929	0.352815	-0.145114	4.06e-06	0.00480644	chr16	711033	WDR90	NM_145294	Body	N_Shore
cg01252672	0.0450697	0.0366057	-0.00846403	0.000864652	0.0433915	chr5	32711881	NPR3;NPR3	NM_000908;NM_000908	5'UTR;1stExon	Island
cg01254303	0.234238	0.139637	-0.094601	0.000103939	0.0185717	chr12	119592035	SRRM4	NM_194286	Body	Island
cg01256089	0.064476	0.0548724	-0.0096036	2.14e-05	0.00951647	chr16	77822500	VAT1L;VAT1L	NM_020927;NM_020927	1stExon;5'UTR	Island
cg01256139	0.758482	0.675759	-0.0827229	0.000357666	0.03036	chr2	161228737	RBMS1;RBMS1	NM_002897;NM_016836	Body;Body
cg01261503	0.0767709	0.0648535	-0.0119174	0.000138475	0.0208014	chr17	62493599	POLG2	NM_007215	TSS1500	S_Shore
cg01265531	0.135642	0.0984366	-0.0372052	0.000471996	0.0340859	chr11	1854174	SYT8	NM_138567	TSS1500
cg01270466	0.0856479	0.0696164	-0.0160315	0.000862234	0.0433579	chr14	96506401	C14orf132	NR_023938	Body	Island
cg01274907	0.49483	0.404993	-0.0898369	0.000557735	0.0362538	chr5	140568075	PCDHB9	NM_019119	1stExon	N_Shore
cg01277763	0.170024	0.141869	-0.0281551	0.000252392	0.0264229	chr12	123011700	KNTC1;RSRC2;RSRC2;RSRC2	NM_014708;NM_198262;NM_023012;NM_198261	TSS200;TSS200;TSS200;TSS200	Island
cg01279843	0.972457	0.959043	-0.0134135	0.000251464	0.026369	chr16	23080567	USP31	NM_020718	Body
cg01280180	0.827167	0.784321	-0.0428459	0.000403719	0.0319634	chr3	138047362	TXNDC6	NM_178130	5'UTR	N_Shore
cg01282204	0.872155	0.850742	-0.0214127	0.000869391	0.0434937	chr11	59612937	GIF;GIF	NM_005142;NM_005142	1stExon;5'UTR
cg01292475	0.135117	0.108586	-0.0265305	0.000115676	0.0194455	chr9	87284571	NTRK2;NTRK2;NTRK2;NTRK2;NTRK2	NM_001018066;NM_001007097;NM_001018065;NM_001018064;NM_006180	TSS200;TSS200;TSS200;5'UTR;5'UTR	Island
cg01293271	0.408671	0.343835	-0.0648358	0.000127567	0.0200512	chrX	139585768	SOX3;SOX3	NM_005634;NM_005634	3'UTR;1stExon	N_Shore
cg01297013	0.0680518	0.0541093	-0.0139425	0.000176542	0.0229011	chr5	87957260	LOC645323	NR_015436	Body	S_Shore
cg01298757	0.940859	0.950477	0.00961822	0.000172755	0.022763	chr12	54576256	SMUG1	NM_014311	Body
cg01300291	0.482566	0.425554	-0.0570125	0.000165378	0.0224155	chr3	194980397	C3orf21	NM_152531	Body	Island
cg01300914	0.89183	0.825044	-0.0667863	3.53e-05	0.0116267	chr6	2763797				N_Shore
cg01301326	0.194601	0.120445	-0.0741554	1.61e-06	0.00350145	chrX	40014433	BCOR;BCOR	NM_001123384;NM_001123383	5'UTR;5'UTR	Island
cg01302649	0.0973959	0.111396	0.0140003	0.000379749	0.0311127	chr16	86530623				N_Shore
cg01302716	0.0722927	0.0622394	-0.0100533	0.000758718	0.0411294	chr16	81349483	GAN	NM_022041	Body	Island
cg01303055	0.148955	0.111981	-0.0369749	0.000137474	0.0207059	chr11	11265429
cg01308913	0.433548	0.364632	-0.0689157	0.00065535	0.0388046	chrX	25040907				Island
cg01313387	0.86113	0.784393	-0.0767373	0.000826974	0.0427311	chr12	113515969	DTX1	NM_004416	Body	Island
cg01315407	0.969172	0.95815	-0.0110219	0.00044552	0.0333425	chr4	122086177	TNIP3;TNIP3	NM_001128843;NM_024873	5'UTR;TSS1500
cg01318188	0.588166	0.536484	-0.0516817	0.000258415	0.0266187	chrX	123094675	STAG2;STAG2;STAG2;STAG2;STAG2	NM_001042749;NM_001042751;NM_001042749;NM_006603;NM_001042750	1stExon;TSS1500;5'UTR;TSS1500;TSS1500	S_Shore
cg01318248	0.0499613	0.0389695	-0.0109918	0.000190067	0.0236282	chr1	226736816	C1orf95	NM_001003665	Body	Island
cg01319701	0.413855	0.371206	-0.0426483	0.000961197	0.0454439	chr20	749264	C20orf54	NM_033409	TSS200
cg01320908	0.89932	0.915197	0.0158773	0.000452498	0.0334612	chr6	33139810	COL11A2;COL11A2;COL11A2	NM_080679;NM_080681;NM_080680	Body;Body;Body
cg01329394	0.938313	0.920857	-0.0174563	6.86e-05	0.015595	chr15	45674317				S_Shelf
cg01333706	0.935212	0.917816	-0.0173956	0.000666109	0.038986	chr8	1104210				N_Shore
cg01334549	0.791861	0.74572	-0.0461419	7.17e-05	0.0158916	chr20	50137002	NFATC2;NFATC2;NFATC2	NM_001136021;NM_173091;NM_012340	Body;Body;Body	N_Shelf
cg01339558	0.0324029	0.0282532	-0.00414964	0.00100243	0.0461403	chr1	168148621	TIPRL;TIPRL	NM_001031800;NM_152902	Body;Body	Island
cg01340520	0.409519	0.357468	-0.0520517	3.47e-05	0.0115771	chrX	40015196	BCOR;BCOR	NM_001123384;NM_001123383	5'UTR;5'UTR	Island
cg01341076	0.848334	0.872279	0.0239447	0.000364387	0.0305497	chr7	36124405
cg01345434	0.0419573	0.0334303	-0.00852698	0.000466843	0.0339091	chr6	108581474	SNX3;SNX3	NM_003795;NM_152827	Body;Body	N_Shore
cg01347798	0.878787	0.838624	-0.0401631	0.000258273	0.0266187	chr6	52145533	MCM3	NM_002388	Body	N_Shelf
cg01353538	0.947876	0.937427	-0.0104487	0.00092536	0.0446393	chr6	43752522	VEGFA;VEGFA;VEGFA;VEGFA;VEGFA;VEGFA;VEGFA;VEGFA;VEGFA;VEGFA;VEGFA;VEGFA;VEGFA;VEGFA;VEGFA;VEGFA	NM_001171628;NM_001171624;NM_001171629;NM_001171626;NM_003376;NM_001025367;NM_001171625;NM_001025366;NM_001171630;NM_001025370;NM_001171623;NM_001033756;NM_001025368;NM_001171622;NM_001171627;NM_001025369	3'UTR;3'UTR;3'UTR;3'UTR;3'UTR;3'UTR;3'UTR;3'UTR;3'UTR;3'UTR;3'UTR;3'UTR;3'UTR;3'UTR;3'UTR;3'UTR
cg01354656	0.872536	0.893763	0.0212267	0.000112432	0.0191815	chr6	151411710	MTHFD1L	NM_015440	Body	N_Shore
cg01354923	0.0531509	0.0458258	-0.00732504	0.000644277	0.0384909	chr10	89622715	PTEN;KILLIN;KILLIN	NM_000314;NM_001126049;NM_001126049	TSS1500;1stExon;5'UTR	Island
cg01358444	0.795321	0.824007	0.028686	6.7e-05	0.0154327	chr6	56406084	DST;DST;DST;DST;DST	NM_015548;NM_001144770;NM_183380;NM_001144771;NM_001144769	Body;Body;Body;Body;Body	N_Shore
cg01363648	0.863326	0.828648	-0.0346787	0.000833963	0.0428786	chr1	29589154	PTPRU;PTPRU;PTPRU	NM_133178;NM_133177;NM_005704	Body;Body;Body	S_Shore
cg01366378	0.582677	0.532087	-0.0505905	0.00120001	0.0497146	chrX	100353183				Island
cg01366595	0.0411906	0.0533945	0.0122038	0.00106007	0.0470783	chr5	42952307				Island
cg01369689	0.93562	0.924279	-0.0113405	0.00115607	0.0489397	chr16	30786529	RNF40	NM_014771	3'UTR	N_Shore
cg01370179	0.318128	0.285292	-0.0328364	0.000967718	0.0455958	chrX	153218937	HCFC1	NM_005334	Body	Island
cg01373369	0.868445	0.829561	-0.0388834	0.000115927	0.0194657	chr2	27600323	ZNF513	NM_144631	3'UTR	N_Shore
cg01375259	0.94532	0.954685	0.00936491	0.000121133	0.0197258	chr10	100155182	PYROXD2;MIR1287	NM_032709;NR_031619	Body;TSS200
cg01376839	0.0895422	0.0734828	-0.0160595	0.000192326	0.0237598	chr10	86300400				Island
cg01377936	0.603165	0.515993	-0.0871722	0.000972603	0.0456439	chrX	32173560	DMD;DMD;DMD;DMD;DMD;DMD;DMD;DMD;DMD;DMD;DMD;DMD;DMD;DMD;DMD;DMD;DMD	NM_004021;NM_004009;NM_004011;NM_004021;NM_004013;NM_004022;NM_004023;NM_004007;NM_004006;NM_004010;NM_004012;NM_004013;NM_004022;NM_004020;NM_000109;NM_004020;NM_004023	5'UTR;Body;Body;1stExon;5'UTR;1stExon;1stExon;Body;Body;Body;Body;1stExon;5'UTR;1stExon;Body;5'UTR;5'UTR
cg01380194	0.803212	0.739259	-0.0639532	0.000101277	0.0183756	chr11	72452482	ARAP1	NM_001040118	5'UTR
cg01383268	0.078998	0.0900224	0.0110244	0.000950569	0.0452147	chr17	71088868	SLC39A11;SLC39A11	NM_001159770;NM_139177	TSS200;TSS200
cg01383890	0.0757496	0.0584919	-0.0172578	0.00121201	0.0499127	chr15	62358982	C2CD4A	NM_207322	TSS200	N_Shore
cg01384686	0.578221	0.527472	-0.0507494	0.00109087	0.0476797	chrX	135579487	HTATSF1;HTATSF1;HTATSF1	NM_014500;NM_001163280;NM_001163280	TSS200;1stExon;5'UTR	Island
cg01385312	0.926575	0.894448	-0.0321271	0.00106096	0.0470997	chr7	5393918	TNRC18	NM_001080495	Body	N_Shore
cg01387972	0.956008	0.961822	0.00581479	0.00115317	0.0488654	chr19	15550968	WIZ	NM_021241	Body	Island
cg01390574	0.0907756	0.0703605	-0.0204152	7.18e-05	0.0159128	chr7	129425451				N_Shore
cg01397141	0.0589369	0.047845	-0.0110919	0.00114324	0.048705	chr15	79502137	MIR184	NR_029705	Body
cg01398912	0.488094	0.450448	-0.0376467	0.000717947	0.0401737	chrX	147583273	AFF2;AFF2;AFF2;AFF2;AFF2	NM_001169125;NM_001169124;NM_001169122;NM_002025;NM_001169123	Body;Body;Body;Body;Body	Island
cg01400476	0.0646022	0.0490616	-0.0155406	0.000127902	0.0200558	chr6	18387809	RNF144B;RNF144B	NM_182757;NM_182757	1stExon;5'UTR	Island
cg01403532	0.690586	0.630702	-0.0598847	0.000508879	0.034926	chr16	2657766	LOC652276	NR_015441	Body	N_Shelf
cg01404615	0.103924	0.0728225	-0.031101	1.11e-05	0.00721214	chr4	107958572	DKK2	NM_014421	TSS1500	S_Shore
cg01406280	0.167364	0.14396	-0.0234038	0.000122326	0.0197941	chr11	69454447	CCND1	NM_053056	TSS1500	Island
cg01407235	0.0461518	0.0324349	-0.0137169	3.24e-05	0.011318	chr2	69001799	ARHGAP25;ARHGAP25;ARHGAP25;ARHGAP25	NM_001007231;NM_014882;NM_001166276;NM_001166277	Body;TSS200;TSS200;Body
cg01407797	0.0735057	0.058533	-0.0149727	2.87e-06	0.00408086	chr22	29168514	CCDC117	NM_173510	TSS200	N_Shore
cg01408010	0.10117	0.0802506	-0.0209197	0.000493981	0.0344593	chr3	150102779
cg01408383	0.351677	0.319917	-0.0317596	0.000539181	0.0356561	chrX	15353254	PIGA;PIGA	NM_020473;NM_002641	5'UTR;5'UTR	N_Shore
cg01409709	0.961927	0.946547	-0.0153805	0.000237056	0.0257418	chr2	238322334	COL6A3;COL6A3;COL6A3;COL6A3;COL6A3	NM_057165;NM_004369;NM_057167;NM_057166;NM_057164	5'UTR;5'UTR;5'UTR;5'UTR;5'UTR
cg01410440	0.937734	0.917865	-0.019869	7.3e-05	0.0160227	chr7	157193063	DNAJB6	NM_058246	Body	Island
cg01410500	0.256789	0.199029	-0.05776	8.09e-05	0.0166416	chr10	64133674	ZNF365;ZNF365;ZNF365	NM_014951;NM_199450;NM_199451	TSS1500;TSS1500;TSS1500	N_Shore
cg01410772	0.907	0.886892	-0.0201077	0.000124854	0.0199721	chr16	1511193	CLCN7;CLCN7	NM_001287;NM_001114331	Body;Body	Island
cg01411255	0.0699935	0.0351033	-0.0348902	1.91e-05	0.00901003	chr17	61851458	DDX42;CCDC47;DDX42	NM_007372;NM_020198;NM_203499	TSS200;TSS1500;TSS200	Island
cg01412022	0.898715	0.917488	0.0187731	1.92e-05	0.00901003	chr6	33150892	COL11A2;COL11A2;COL11A2	NM_080679;NM_080681;NM_080680	Body;Body;Body
cg01413268	0.728425	0.663978	-0.0644469	0.000435239	0.032989	chr19	51602462	CTU1	NM_145232	Body	S_Shore
cg01413291	0.801721	0.830682	0.0289612	0.000130802	0.0202552	chrX	153247841	TMEM187	NM_003492	Body	Island
cg01414065	0.757448	0.799101	0.0416528	0.000265767	0.0269066	chr7	5911900
cg01416295	0.339773	0.287482	-0.0522917	0.000870413	0.0435272	chr1	156710278	MRPL24;MRPL24	NM_024540;NM_145729	5'UTR;5'UTR	N_Shore
cg01420215	0.120509	0.098082	-0.0224271	1.55e-05	0.008294	chr2	224821720	MRPL44	NM_022915	TSS1500	N_Shore
cg01421994	0.84984	0.807074	-0.0427659	0.00100919	0.0462518	chr8	90916395	OSGIN2;OSGIN2	NM_004337;NM_001126111	5'UTR;Body	S_Shore
cg01423733	0.0623656	0.0506259	-0.0117397	3.92e-06	0.00470991	chr13	107570511				Island
cg01425967	0.181932	0.151033	-0.030899	0.000468857	0.0340111	chr1	161228203	PCP4L1	NM_001102566	TSS1500	N_Shore
cg01430390	0.48021	0.416576	-0.0636333	0.000335433	0.0294362	chr17	73841288	UNC13D	NM_199242	TSS1500
cg01433914	0.924557	0.889095	-0.0354617	0.000252962	0.0264556	chr10	111792543	ADD3;ADD3;ADD3	NM_016824;NM_001121;NM_019903	5'UTR;5'UTR;5'UTR
cg01434618	0.0818239	0.0667032	-0.0151207	0.000625768	0.0379906	chr1	185126331	C1orf25;C1orf26;C1orf26;C1orf26	NM_030934;NM_017673;NM_001105518;NM_017673	TSS1500;5'UTR;5'UTR;1stExon	Island
cg01435178	0.94747	0.937567	-0.00990266	0.000167967	0.022546	chr16	613632	C16orf11	NM_145270	Body	N_Shore
cg01435766	0.156724	0.125243	-0.0314808	0.000402387	0.0319225	chr16	24870053	SLC5A11	NM_052944	Body
cg01437917	0.218626	0.170804	-0.0478225	0.000472818	0.0341152	chr17	4688569				N_Shore
cg01440452	0.789598	0.721201	-0.0683971	0.000556733	0.0362275	chr5	139491579				N_Shore
cg01441172	0.0442227	0.0362746	-0.00794812	7.8e-05	0.0164333	chr17	7142946	PHF23	NM_024297	TSS200	Island
cg01441612	0.0497975	0.0425546	-0.00724299	0.00102558	0.0466101	chr20	49126432	PTPN1	NM_002827	TSS1500	N_Shore
cg01443285	0.884676	0.861433	-0.0232433	0.00106014	0.0470783	chr8	121791273	SNTB1	NM_021021	Body
cg01443390	0.94902	0.940291	-0.00872883	0.000123418	0.0198706	chr4	1017903	FGFRL1;FGFRL1;FGFRL1	NM_001004358;NM_001004356;NM_021923	Body;Body;Body	Island
cg01446270	0.928869	0.90967	-0.0191992	0.000538149	0.0356351	chr16	7570558	A2BP1;A2BP1;A2BP1;A2BP1;A2BP1;A2BP1	NM_001142334;NM_145893;NM_001142333;NM_018723;NM_145891;NM_145892	Body;Body;Body;Body;Body;Body	S_Shelf
cg01451193	0.115115	0.0813014	-0.0338139	0.000401626	0.0318826	chr8	104383971	CTHRC1	NM_138455	1stExon	Island
cg01458121	0.114442	0.0837902	-0.0306514	3.18e-06	0.00429939	chr17	48350860	TMEM92;TMEM92	NM_153229;NM_001168215	TSS1500;5'UTR	S_Shore
cg01459052	0.48915	0.434783	-0.0543669	0.00104456	0.0468427	chr3	47016537	CCDC12	NM_144716	Body	N_Shore
cg01465878	0.944779	0.930095	-0.0146838	0.00111807	0.0481807	chr6	139226190	REPS1;REPS1	NM_031922;NM_001128617	3'UTR;3'UTR
cg01468623	0.0552761	0.043493	-0.0117831	1.87e-05	0.0089833	chr11	32113377	RCN1	NM_002901	Body	S_Shore
cg01469847	0.450365	0.399642	-0.0507234	0.000880976	0.0437218	chr11	1771930	HCCA2	NM_053005	Body	S_Shore
cg01471088	0.887947	0.917912	0.0299649	0.000184455	0.0233294	chr12	3700193	PRMT8	NM_019854	Body
cg01471317	0.496355	0.466066	-0.0302891	0.000298569	0.0281497	chr3	10051166	LOC401052	NM_001008737	5'UTR	N_Shore
cg01476003	0.0743743	0.061739	-0.0126353	0.000987383	0.0458968	chr16	71460486				S_Shore
cg01480708	0.610452	0.533219	-0.0772325	0.000324934	0.02912	chr17	30846118	MYO1D	NM_015194	Body	Island
cg01481000	0.274556	0.231676	-0.0428802	0.000223727	0.0251455	chr1	33514858				N_Shore
cg01481784	0.250308	0.211925	-0.0383824	0.000350011	0.0300014	chr1	161369725				Island
cg01483653	0.626291	0.600358	-0.0259326	0.000323077	0.0290474	chr19	50015511	FCGRT;FCGRT	NM_001136019;NM_004107	TSS200;TSS1500	N_Shore
cg01487683	0.296074	0.223139	-0.0729346	0.000144755	0.0212261	chr6	5031084
cg01490258	0.169131	0.102356	-0.0667751	8.4e-08	0.000870893	chrX	40030456	BCOR;BCOR	NM_001123384;NM_001123383	5'UTR;5'UTR	N_Shore
cg01493563	0.804647	0.826035	0.0213879	0.00107998	0.0474636	chr6	33772366	MLN;MLN	NM_001040109;NM_002418	TSS1500;TSS1500
cg01495174	0.0399608	0.0326181	-0.00734266	8.55e-05	0.0170663	chr2	8825373				Island
cg01495321	0.244827	0.210772	-0.0340557	0.000485862	0.034318	chr1	16482606	EPHA2	NM_004431	TSS200	Island
cg01497589	0.7841	0.757253	-0.0268464	0.000955719	0.0453409	chr20	3640605	GFRA4;GFRA4	NM_145762;NM_022139	Body;Body	N_Shore
cg01501312	0.23979	0.19725	-0.0425407	0.000132345	0.0203435	chr1	6480594	HES2	NM_019089	TSS1500	Island
cg01501819	0.179285	0.140457	-0.0388278	0.000112444	0.0191815	chr19	49576200	KCNA7	NM_031886	TSS200	S_Shore
cg01510153	0.940926	0.918874	-0.0220518	0.00092225	0.0445857	chr7	140620152	BRAF	NM_004333	Body	N_Shelf
cg01511647	0.124713	0.102569	-0.0221436	0.000306249	0.0283806	chr14	81901907				N_Shore
cg01512026	0.202098	0.167193	-0.0349045	0.00107681	0.0474072	chr1	27718277	GPR3	NM_005281	TSS1500	N_Shore
cg01515516	0.132534	0.105034	-0.0274997	0.00103639	0.0467027	chr19	14544032	PKN1	NM_002741	TSS200	Island
cg01521397	0.873696	0.806257	-0.0674391	8.33e-05	0.0168384	chr20	60590872	TAF4	NM_003185	Body	S_Shelf
cg01522249	0.621464	0.5431	-0.0783635	4.73e-06	0.00505177	chrX	39951640	BCOR;BCOR;BCOR;BCOR	NM_001123384;NM_017745;NM_001123385;NM_001123383	5'UTR;5'UTR;5'UTR;5'UTR	Island
cg01523285	0.942247	0.916225	-0.0260224	7.49e-05	0.0161593	chr1	52301876	NRD1;NRD1	NM_002525;NM_001101662	Body;Body
cg01523881	0.538351	0.488237	-0.0501139	0.00111209	0.0480757	chr1	200985689	KIF21B	NM_017596	Body
cg01526089	0.582824	0.526085	-0.0567388	0.00111243	0.0480784	chr17	3819390	P2RX1	NM_002558	1stExon
cg01527159	0.243617	0.203749	-0.0398686	0.000544275	0.0357857	chr19	21657626				Island
cg01527562	0.752209	0.68088	-0.0713298	0.000379357	0.0311058	chr8	8966732
cg01532436	0.150161	0.103174	-0.046987	0.00103525	0.0466789	chr19	48983942	CYTH2;CYTH2	NM_004228;NM_017457	3'UTR;3'UTR	Island
cg01534273	0.54614	0.587062	0.0409219	0.0010791	0.0474573	chr19	1877553	FAM108A1;FAM108A1	NM_001130111;NM_031213	Body;Body	Island
cg01534527	0.831564	0.772173	-0.0593907	0.000501299	0.0346802	chr3	38003247	CTDSPL;CTDSPL	NM_005808;NM_001008392	Body;Body
cg01536327	0.0595266	0.0488201	-0.0107065	0.00062558	0.03799	chr19	1354765	MUM1	NM_032853	TSS1500	Island
cg01539186	0.216251	0.184338	-0.0319133	2.2e-05	0.00957026	chr20	23343673	GZF1	NM_022482	TSS1500	S_Shore
cg01540386	0.315305	0.222948	-0.092357	6.08e-06	0.0056027	chrX	39873535				Island
cg01542019	0.652718	0.569484	-0.083233	6.05e-05	0.014793	chr19	14673053	TECR	NM_138501	Body	N_Shelf
cg01543116	0.450322	0.407457	-0.0428652	2.51e-05	0.0102258	chrX	100184268	XKRX	NM_212559	TSS1500	Island
cg01544213	0.510503	0.448784	-0.0617193	0.000131534	0.020312	chr5	140774440	PCDHGA4;PCDHGA6;PCDHGA1;PCDHGA5;PCDHGB1;PCDHGB4;PCDHGA3;PCDHGA2;PCDHGA8;PCDHGA7;PCDHGB2;PCDHGA8;PCDHGB3	NM_018917;NM_018919;NM_018912;NM_018918;NM_018922;NM_003736;NM_018916;NM_018915;NM_014004;NM_018920;NM_018923;NM_032088;NM_018924	Body;Body;Body;Body;Body;Body;Body;Body;1stExon;Body;Body;1stExon;Body	Island
cg01547541	0.0552606	0.0440347	-0.0112259	0.00114332	0.048705	chr2	211036599	C2orf67	NM_152519	TSS1500	Island
cg01549292	0.0738389	0.0539264	-0.0199125	2.28e-05	0.0097186	chr19	12751278				N_Shore
cg01549618	0.888107	0.863253	-0.0248543	4.76e-05	0.0132571	chr16	58594644	CNOT1;SNORA50;CNOT1	NM_206999;NR_002980;NM_016284	Body;TSS1500;Body
cg01551258	0.928721	0.880683	-0.0480384	0.00113284	0.0484996	chr17	30479187	RHOT1;ARGFXP2;RHOT1;RHOT1	NM_001033568;NR_002222;NM_018307;NM_001033566	Body;TSS1500;Body;Body
cg01553063	0.091015	0.0796649	-0.0113501	3.5e-05	0.011595	chr11	560751	RASSF7;RASSF7;RASSF7;C11orf35;C11orf35	NM_001143994;NM_001143993;NM_003475;NM_173573;NM_173573	TSS1500;TSS1500;TSS1500;1stExon;5'UTR	Island
cg01554383	0.908071	0.882259	-0.0258113	0.00107662	0.0474072	chr8	74788931	UBE2W;UBE2W	NM_018299;NM_001001481	Body;Body	N_Shore
cg01555661	0.402906	0.359085	-0.0438208	0.00115603	0.0489397	chrX	47004645	NDUFB11;NDUFB11;NDUFB11;NDUFB11;RBM10;RBM10;RBM10;RBM10	NR_024234;NR_024235;NM_001135998;NM_019056;NM_005676;NM_152856;NM_152856;NM_005676	TSS200;TSS200;TSS1500;TSS1500;5'UTR;5'UTR;1stExon;1stExon	Island
cg01556514	0.908006	0.877514	-0.0304923	0.00077129	0.0414382	chr6	126083981				S_Shelf
cg01557754	0.752435	0.716177	-0.0362575	0.000259488	0.0266429	chr17	7342661	FGF11	NM_004112	TSS200	N_Shore
cg01559356	0.0974178	0.0812582	-0.0161596	1.72e-05	0.00871231	chr19	2282568	C19orf35	NM_198532	TSS1500	S_Shelf
cg01560556	0.0623313	0.0536367	-0.00869462	0.000551949	0.0360579	chr3	128337004				Island
cg01561271	0.0425034	0.0340226	-0.00848079	0.00012883	0.0200753	chr1	146696779	FMO5;FMO5;FMO5;FMO5	NM_001144829;NM_001144830;NM_001461;NM_001144830	5'UTR;5'UTR;5'UTR;1stExon
cg01565438	0.654735	0.584129	-0.0706056	0.000246841	0.0262609	chr17	33776554	SLFN13	NM_144682	TSS1500	Island
cg01565824	0.363659	0.309031	-0.0546286	5.69e-06	0.00542388	chr17	79361553				Island
cg01566745	0.901595	0.874276	-0.0273189	0.000118919	0.0195703	chr16	2741070	KCTD5	NM_018992	Body
cg01566785	0.537757	0.511179	-0.0265779	0.000168879	0.0225972	chr7	94285745	SGCE;PEG10;PEG10;PEG10;SGCE;PEG10;SGCE	NM_001099401;NM_015068;NM_001040152;NM_015068;NM_001099400;NM_001040152;NM_003919	TSS1500;5'UTR;1stExon;1stExon;TSS1500;5'UTR;TSS1500	Island
cg01569204	0.0717643	0.0528797	-0.0188846	1.39e-05	0.00786648	chr1	218337839				Island
cg01573562	0.305222	0.26653	-0.0386923	0.00010503	0.018611	chr12	113229319	RPH3A;RPH3A	NM_014954;NM_001143854	TSS1500;TSS1500
cg01574364	0.865969	0.830311	-0.0356573	0.000862628	0.0433607	chr5	150871546	SLC36A1	NM_078483	3'UTR
cg01575930	0.886515	0.838399	-0.0481161	0.00111385	0.0480968	chr5	140733385	PCDHGA2;PCDHGA4;PCDHGA1;PCDHGA4;PCDHGB1;PCDHGA3	NM_018915;NM_032053;NM_018912;NM_018917;NM_018922;NM_018916	Body;TSS1500;Body;TSS1500;Body;Body	N_Shore
cg01577933	0.175265	0.127037	-0.0482289	3.79e-05	0.0119252	chr1	37498025	GRIK3	NM_000831	Body	N_Shore
cg01578057	0.449947	0.406434	-0.0435125	0.000370693	0.0307574	chr4	89618667	NAP1L5;HERC3	NM_153757;NM_014606	1stExon;Body
cg01579216	0.902966	0.864858	-0.0381072	0.000214183	0.024726	chr1	183560913	NCF2;NCF2	NM_001127651;NM_000433	TSS1500;TSS1500
cg01579629	0.822693	0.802658	-0.0200351	0.00114826	0.0487806	chr2	233771125	NGEF;NGEF	NM_019850;NM_001114090	Body;Body
cg01580044	0.422043	0.319757	-0.102286	1.9e-05	0.00900139	chr1	114300656	PHTF1	NM_006608	Body	N_Shore
cg01582937	0.829033	0.7619	-0.0671323	0.000392157	0.0315196	chr8	22411211	SORBS3	NM_005775	5'UTR	S_Shore
cg01584104	0.0495805	0.0311041	-0.0184764	0.000856327	0.0432506	chr16	89282748	ZNF778	NM_182531	TSS1500	N_Shore
cg01585036	0.120913	0.0994634	-0.0214495	0.000299298	0.0281604	chr2	33172905	LTBP1	NM_206943	Body	Island
cg01588464	0.203271	0.14566	-0.057611	2.36e-05	0.00987824	chr1	182360063	GLUL;GLUL;GLUL	NM_001033044;NM_001033056;NM_002065	5'UTR;5'UTR;5'UTR	Island
cg01589054	0.952175	0.932463	-0.0197119	6.45e-05	0.0151277	chr3	11744933	VGLL4	NM_014667	5'UTR	N_Shore
cg01589580	0.22947	0.162478	-0.0669921	8.65e-05	0.0171156	chr18	77440800	CTDP1;CTDP1	NM_048368;NM_004715	Body;Body	S_Shore
cg01591025	0.482639	0.433878	-0.0487617	0.00108956	0.0476483	chr7	25018595	OSBPL3;OSBPL3;OSBPL3;OSBPL3	NM_015550;NM_145322;NM_145320;NM_145321	5'UTR;5'UTR;5'UTR;5'UTR	N_Shore
cg01593340	0.0415278	0.0309818	-0.010546	0.000920531	0.0445629	chr11	22851587	SVIP	NM_148893	TSS1500	S_Shore
cg01594949	0.800318	0.757263	-0.0430548	0.00114345	0.048705	chr9	140197890	NRARP	NM_001004354	TSS1500	S_Shore
cg01603430	0.932973	0.942356	0.00938233	0.00109622	0.0477992	chr16	15693255	KIAA0430	NM_014647	Body
cg01604051	0.858986	0.879272	0.0202866	0.000252377	0.0264229	chr7	50851503	GRB10	NM_001001555	5'UTR	S_Shore
cg01608788	0.0511416	0.0411794	-0.00996219	0.000478898	0.0341391	chr22	45098907	PRR5;PRR5;PRR5;PRR5-ARHGAP8;PRR5;PRR5	NM_015366;NM_001017529;NM_001017528;NM_181334;NM_001017530;NM_181333	Body;5'UTR;Body;Body;5'UTR;Body	S_Shore
cg01611017	0.498926	0.437	-0.0619254	0.000122555	0.0197959	chr14	95780344	CLMN	NM_024734	Body
cg01612629	0.34601	0.290971	-0.0550391	0.00118727	0.0494677	chr22	22292774	PPM1F	NM_014634	Body	Island
cg01614237	0.0919788	0.0509757	-0.0410031	0.000101638	0.018406	chr4	6660771				Island
cg01614536	0.914735	0.863784	-0.0509514	0.000255601	0.0265491	chr7	95065605	PON2;PON2	NM_000305;NM_001018161	TSS1500;TSS1500	S_Shore
cg01615453	0.185785	0.15065	-0.0351352	1.14e-05	0.00724854	chr7	2598506	IQCE;IQCE	NM_001100390;NM_152558	TSS200;TSS200	N_Shore
cg01618304	0.0416438	0.0355334	-0.00611046	0.00120636	0.0498156	chr11	93474888	C11orf54;TAF1D;C11orf54	NM_014039;NM_024116;NM_014039	1stExon;TSS1500;5'UTR	Island
cg01623264	0.11338	0.0948426	-0.0185371	9.21e-05	0.0175922	chr17	62211069				S_Shelf
cg01623806	0.0597	0.0695543	0.00985431	0.000940126	0.0449759	chr7	150929509	CHPF2	NM_019015	TSS200	Island
cg01627483	0.320073	0.274261	-0.0458124	0.0010768	0.0474072	chr1	32708341	MTMR9L	NR_026850	TSS1500	S_Shore
cg01628467	0.958167	0.936837	-0.0213298	2.74e-05	0.010508	chr17	7037406
cg01632825	0.0556121	0.0438325	-0.0117795	2.44e-05	0.0100789	chr22	19278672	CLTCL1;CLTCL1	NM_001835;NM_007098	Body;Body	Island
cg01634102	0.622313	0.589446	-0.032867	0.00118979	0.0495118	chr6	167279026				S_Shelf
cg01638369	0.111689	0.0902754	-0.0214141	1.29e-05	0.00766166	chr12	113911091	LHX5	NM_022363	TSS1500	S_Shore
cg01638735	0.0332471	0.0258688	-0.00737826	0.00105752	0.0470389	chr7	92462981	CDK6;CDK6	NM_001259;NM_001145306	5'UTR;5'UTR	Island
cg01640808	0.594514	0.520354	-0.0741603	0.000131378	0.020295	chrX	21674815	KLHL34	NM_153270	1stExon	Island
cg01641361	0.0457113	0.0388641	-0.00684723	0.0010346	0.0466755	chr22	18957839	DGCR5	NR_002733	TSS200	N_Shore
cg01641468	0.777134	0.74781	-0.0293237	8.19e-05	0.0167148	chr6	13707062	RANBP9	NM_005493	Body	N_Shelf
cg01648088	0.054661	0.0450132	-0.00964777	0.000147525	0.0213714	chr15	85197409	WDR73	NM_032856	Body	Island
cg01651570	0.877586	0.936162	0.0585755	0.000234718	0.0256071	chr14	104194141	ZFYVE21	NM_024071	Body	Island
cg01653132	0.943922	0.953569	0.00964698	0.00054503	0.0358195	chr16	929729	LMF1	NM_022773	Body	S_Shore
cg01653354	0.0581154	0.0502049	-0.00791046	0.00104781	0.0468895	chr6	74230425	EEF1A1	NM_001402	5'UTR	Island
cg01653727	0.335351	0.27785	-0.0575011	0.00118994	0.0495121	chr7	5527669	FBXL18	NM_024963	Body	N_Shore
cg01659202	0.826146	0.789818	-0.0363276	0.000276193	0.0273756	chr12	59721694
cg01660999	0.844289	0.807314	-0.0369743	0.00118071	0.049306	chr8	108468421	ANGPT1	NM_001146	Body
cg01663682	0.0442266	0.0348052	-0.00942146	3.24e-05	0.011318	chr15	93447777	CHD2;CHD2	NM_001271;NM_001042572	Body;Body	Island
cg01664108	0.596276	0.553842	-0.0424342	0.000857826	0.0432646	chr5	1005570				Island
cg01667892	0.696477	0.78949	0.0930132	0.000984686	0.0458572	chr5	23507656	PRDM9	NM_020227	TSS200
cg01669374	0.443468	0.394688	-0.0487802	1.68e-05	0.00862084	chrX	12809328	PRPS2;PRPS2	NM_002765;NM_001039091	TSS200;TSS200	N_Shore
cg01670029	0.629189	0.694397	0.0652082	0.000268943	0.0270868	chr8	144336241	ZFP41	NM_173832	3'UTR	N_Shore
cg01682157	0.949328	0.927741	-0.021587	5.59e-05	0.0142499	chr6	1516643				S_Shore
cg01683794	0.171457	0.129094	-0.0423625	5.26e-05	0.0138199	chr14	97059349				Island
cg01684562	0.0932667	0.0729283	-0.0203384	0.000711489	0.0400619	chr6	80713632	TTK;TTK	NM_001166691;NM_003318	TSS1500;TSS1500	N_Shore
cg01686115	0.0559464	0.0441116	-0.0118348	0.000200599	0.0241074	chr6	16763125	ATXN1;ATXN1	NM_001128164;NM_000332	TSS1500;TSS1500	S_Shore
cg01702839	0.933372	0.909717	-0.0236552	9.04e-05	0.0174214	chr16	69375596	NIP7	NM_016101	3'UTR	S_Shore
cg01704474	0.721017	0.620591	-0.100426	0.000285655	0.027644	chr11	504918	RNH1;RNH1;RNH1;RNH1;RNH1;RNH1;RNH1;RNH1	NM_203384;NM_203385;NM_203387;NM_203388;NM_203383;NM_203389;NM_002939;NM_203386	5'UTR;5'UTR;5'UTR;5'UTR;5'UTR;5'UTR;5'UTR;5'UTR	N_Shore
cg01706033	0.305151	0.229355	-0.0757952	0.000791791	0.0418638	chrX	102862807	TCEAL3;TCEAL3	NM_001006933;NM_032926	TSS200;TSS200	Island
cg01708466	0.14903	0.128998	-0.020032	0.000479669	0.0341455	chr12	56123038	CD63;CD63	NM_001780;NM_001040034	TSS200;TSS200	Island
cg01710189	0.471134	0.404886	-0.0662475	5.74e-05	0.0143753	chr8	22454888	PDLIM2	NM_176871	3'UTR	N_Shore
cg01710467	0.0345608	0.0300734	-0.00448739	0.000906619	0.044291	chr6	45389313	RUNX2;RUNX2;RUNX2	NM_004348;NM_001015051;NM_001024630	TSS1500;Body;Body	N_Shore
cg01716316	0.0476364	0.0404328	-0.00720362	0.000819512	0.0425589	chr17	40897182	EZH1	NM_001991	TSS200	Island
cg01719390	0.924743	0.899055	-0.0256881	0.000837749	0.0429495	chr4	119915712	SYNPO2;SYNPO2;SYNPO2	NM_001128934;NM_133477;NM_001128933	Body;Body;Body
cg01721410	0.915692	0.928592	0.0128996	0.000211251	0.0245795	chr16	66966038	FAM96B;FAM96B	NR_024525;NM_016062	Body;3'UTR	N_Shore
cg01727419	0.957184	0.936774	-0.0204098	0.000108227	0.0188322	chr10	105616523	SH3PXD2A	NM_014631	TSS1500	S_Shore
cg01729089	0.0657239	0.0578946	-0.00782935	0.00105381	0.0469981	chr16	3174639				Island
cg01730944	0.036252	0.0298926	-0.00635934	0.00110576	0.047962	chr11	2907057	CDKN1C;CDKN1C;CDKN1C	NM_000076;NM_001122630;NM_001122631	TSS200;TSS200;TSS200	N_Shore
cg01734240	0.89303	0.863799	-0.0292314	0.000309815	0.0285207	chr12	7941043	NANOG	NM_024865	TSS1500
cg01734698	0.942216	0.919027	-0.0231891	0.000982449	0.0458173	chr2	217164034	2017-03-04	NM_020814	Body
cg01744217	0.131465	0.109679	-0.0217865	0.000763298	0.0412523	chr20	54933713	C20orf108	NM_080821	TSS1500	N_Shore
cg01744354	0.122669	0.101321	-0.0213474	0.000975712	0.0457038	chr2	27712243	IFT172	NM_015662	Body	N_Shore
cg01744474	0.958776	0.944584	-0.0141914	0.000546329	0.0358468	chr16	89417629	ANKRD11	NM_013275	5'UTR
cg01747278	0.943089	0.92055	-0.0225389	0.000307477	0.0284486	chrX	139010040				N_Shelf
cg01748572	0.121641	0.0942029	-0.0274378	1.01e-06	0.00303291	chr11	76432847	GUCY2E	NR_024042	TSS200
cg01750157	0.16774	0.129176	-0.0385639	2.28e-05	0.0097186	chr17	72426840	GPRC5C	NM_022036	TSS1500	Island
cg01753595	0.0760565	0.0606307	-0.0154258	0.000128515	0.0200612	chr9	137533141	COL5A1	NM_000093	TSS1500	N_Shore
cg01753950	0.922101	0.87399	-0.0481112	0.000118204	0.0194969	chr12	110506167	C12orf76	NM_207435	TSS1500
cg01755628	0.0788715	0.0608313	-0.0180403	0.000469615	0.0340335	chr14	24768634	DHRS1;C14orf21;DHRS1;DHRS1	NM_001136050;NM_174913;NM_138452;NM_138452	5'UTR;TSS1500;1stExon;5'UTR	Island
cg01759437	0.116757	0.099673	-0.0170843	0.000365615	0.030594	chr7	44925080	PURB	NM_033224	TSS200
cg01759889	0.509944	0.470839	-0.0391052	0.000470508	0.0340533	chrX	68725086	FAM155B;FAM155B	NM_015686;NM_015686	1stExon;5'UTR	Island
cg01761729	0.86609	0.833784	-0.0323054	0.000535267	0.0355181	chr2	128419650	LIMS2;LIMS2;LIMS2;LIMS2	NM_001136037;NM_017980;NM_001161403;NM_001161404	Body;Body;Body;5'UTR	N_Shelf
cg01763749	0.440143	0.397455	-0.0426875	0.000659261	0.0388762	chr22	21368291	P2RX6;P2RX6;MGC16703	NM_005446;NM_001159554;NR_003608	TSS1500;TSS1500;Body	Island
cg01766844	0.949653	0.93599	-0.0136626	0.000315348	0.0287048	chr3	195592946	TNK2;TNK2	NM_001010938;NM_005781	Body;Body	N_Shore
cg01769749	0.961224	0.943014	-0.0182104	0.000514	0.0350222	chr2	68813121
cg01771479	0.123116	0.104016	-0.0190999	1.7e-05	0.00864823	chr8	144198810
cg01772385	0.0551134	0.0462704	-0.00884292	0.000383353	0.0312342	chr14	65347518				S_Shore
cg01772945	0.862397	0.805831	-0.0565661	0.000255426	0.0265491	chr7	64170364	ZNF107;ZNF107	NM_016220;NM_001013746	3'UTR;3'UTR
cg01776199	0.863851	0.831316	-0.0325349	0.000692041	0.039657	chr7	104892331	SRPK2;SRPK2	NM_182691;NM_182692	Body;Body
cg01777017	0.5564	0.5162	-0.0402	0.000665889	0.038986	chrX	138287603	FGF13;FGF13;FGF13	NM_001139500;NM_001139498;NM_001139501	TSS1500;TSS1500;TSS1500	Island
cg01777397	0.214997	0.180913	-0.0340842	0.000916063	0.0445086	chr2	29337946	CLIP4	NM_024692	TSS1500	N_Shore
cg01777575	0.207241	0.158832	-0.0484084	6.78e-05	0.0154979	chr20	22566140	FOXA2;FOXA2	NM_021784;NM_153675	TSS1500;TSS200	N_Shore
cg01777861	0.51209	0.426829	-0.0852608	0.000698128	0.0397797	chr4	56023843				Island
cg01780981	0.838454	0.867208	0.0287536	0.000526606	0.0353271	chr6	170401064				N_Shore
cg01781382	0.957168	0.941875	-0.0152927	6.09e-05	0.014825	chr1	65878951	DNAJC6	NM_014787	3'UTR
cg01782059	0.931017	0.920015	-0.0110022	0.000766943	0.0413391	chr1	44715942	ERI3	NM_024066	Body
cg01782523	0.214293	0.158303	-0.0559895	7.65e-07	0.00266391	chr1	3712278	LRRC47	NM_020710	Body	N_Shore
cg01784327	0.229895	0.192509	-0.0373856	0.00101405	0.0463622	chr4	1166755	LOC100130872-SPON2;SPON2;SPON2	NR_033182;NM_012445;NM_001128325	Body;TSS200;5'UTR	S_Shore
cg01786329	0.44368	0.509942	0.066262	1.25e-05	0.00757997	chr16	89114613				Island
cg01788438	0.0429836	0.0508307	0.0078471	0.00101123	0.0463176	chr1	23670892	HNRNPR;HNRNPR;HNRNPR;HNRNPR	NM_005826;NM_001102397;NM_001102398;NM_001102399	TSS200;TSS200;TSS200;TSS200	Island
cg01797043	0.546704	0.514354	-0.0323504	0.000888395	0.0438619	chr16	2004686	RPL3L	NM_005061	TSS200
cg01798261	0.446602	0.408486	-0.0381161	0.00121631	0.0499646	chr20	21378495	NKX2-4	NM_033176	TSS1500	S_Shore
cg01803925	0.0581078	0.0477093	-0.0103985	0.000249009	0.0263103	chr14	37133285	PAX9	NM_006194	Body	S_Shore
cg01804679	0.56548	0.493556	-0.0719244	6.17e-05	0.0149224	chr1	32707303	MTMR9L	NR_026850	Body	S_Shore
cg01807313	0.95941	0.940417	-0.0189923	8.21e-05	0.0167222	chr12	117407970	FBXW8;FBXW8	NM_153348;NM_012174	Body;Body
cg01811815	0.739947	0.661431	-0.078516	0.000489953	0.0343883	chr13	114881103	RASA3	NM_007368	Body	S_Shore
cg01813224	0.202423	0.129244	-0.0731787	1.36e-06	0.00333436	chrX	113815930				N_Shore
cg01813280	0.808812	0.889159	0.080347	0.000226373	0.0252424	chr6	168590844				Island
cg01813294	0.631604	0.582918	-0.0486862	0.000520943	0.0351607	chrX	17393426	NHS	NM_198270	TSS200	Island
cg01813334	0.0783582	0.0924721	0.0141138	0.0010494	0.0469173	chr7	2394150	EIF3B;EIF3B	NM_001037283;NM_003751	TSS1500;TSS1500	Island
cg01817069	0.463496	0.418372	-0.0451242	6.11e-05	0.0148501	chrX	129086975				Island
cg01817393	0.475459	0.379699	-0.0957595	0.000675165	0.039212	chr20	57427642	GNAS;GNAS;GNAS	NM_080425;NM_001077490;NM_016592	TSS1500;TSS1500;3'UTR	N_Shore
cg01824138	0.851428	0.914567	0.0631386	9.83e-05	0.0180996	chr1	10699604	CASZ1	NM_001079843	Body	Island
cg01825203	0.646656	0.605221	-0.0414349	3.88e-06	0.00469792	chr3	135957815
cg01826283	0.26863	0.225691	-0.0429386	0.000247086	0.0262681	chrX	73512386	NCRNA00182	NR_028379	Body	Island
cg01826367	0.229624	0.156321	-0.0733026	0.000163703	0.022313	chr1	224180288				Island
cg01827012	0.888504	0.82207	-0.0664337	0.000513423	0.0350222	chr7	98603440	TRRAP	NM_003496	Body
cg01829002	0.118641	0.0998306	-0.0188106	0.000260881	0.0266894	chr5	50259133
cg01831904	0.860139	0.919366	0.0592273	0.000131158	0.0202821	chr17	28903510	LRRC37B2	NR_015341	Body	Island
cg01836567	0.507576	0.458151	-0.049425	0.000495638	0.0344868	chr18	55019185	ST8SIA3	NM_015879	TSS1500	N_Shore
cg01845041	0.775406	0.705532	-0.0698747	0.00021772	0.0248651	chr3	118753005	IGSF11;IGSF11	NM_001015887;NM_152538	Body;Body	N_Shore
cg01847110	0.0665436	0.0561408	-0.0104027	0.000505947	0.0348535	chr17	46969524	ATP5G1;ATP5G1	NM_001002027;NM_005175	TSS1500;TSS1500	N_Shore
cg01855997	0.45882	0.416293	-0.0425273	0.00084693	0.0431031	chrX	49643944	USP27X;LOC158572	NM_001145073;NR_026742	TSS1500;Body	Island
cg01862363	0.595517	0.520585	-0.0749316	3.37e-05	0.0114671	chr17	8928028	NTN1	NM_004822	Body	S_Shore
cg01863674	0.964625	0.951247	-0.0133784	0.000954263	0.0453179	chr2	66765310	MEIS1	NM_002398	Body
cg01873305	0.906068	0.858582	-0.0474856	0.000702718	0.0398439	chr1	36931324	MRPS15	NM_031280	TSS1500	S_Shore
cg01874081	0.173188	0.141724	-0.0314641	0.000179737	0.0230726	chr5	142097335
cg01875418	0.090493	0.0721435	-0.0183494	0.000891057	0.0439156	chr11	72929368	P2RY2;P2RY2;P2RY2;P2RY2;P2RY2	NM_002564;NM_002564;NM_176072;NM_176071;NM_176072	1stExon;5'UTR;1stExon;TSS200;5'UTR	Island
cg01876194	0.0701275	0.0586733	-0.0114542	0.00020323	0.0242528	chr11	9779593				Island
cg01880648	0.9372	0.916066	-0.021134	6.53e-05	0.015262	chr1	172627039	FASLG	NM_000639	TSS1500
cg01882880	0.926256	0.905293	-0.0209631	0.00117	0.0491145	chr17	46623819	HOXB2	NM_002145	TSS1500	N_Shelf
cg01883425	0.15946	0.1296	-0.0298598	6.96e-06	0.00592604	chr6	41606770	MDFI	NM_005586	Body	N_Shore
cg01886303	0.939307	0.921172	-0.0181355	2.09e-05	0.00941859	chr15	29406026	APBA2;APBA2	NM_001130414;NM_005503	Body;Body	Island
cg01895398	0.954287	0.936665	-0.0176219	0.000885627	0.0438125	chr21	47038905
cg01895989	0.950076	0.939352	-0.0107242	0.00052984	0.0353579	chr16	58166238				S_Shelf
cg01906197	0.0637239	0.0559051	-0.00781877	0.000751983	0.0409735	chr14	23067002	ABHD4	NM_022060	TSS200	N_Shore
cg01909243	0.961779	0.949024	-0.0127551	0.000164873	0.022404	chr1	173822262	DARS2	NM_018122	Body
cg01910141	0.967533	0.959461	-0.0080716	0.000898663	0.0441058	chr2	39191959	LOC100271715	NM_001145451	Body	S_Shelf
cg01910452	0.405155	0.35991	-0.045245	0.00105413	0.0469981	chrX	152989424	BCAP31;BCAP31;ABCD1;BCAP31;BCAP31;BCAP31	NR_024450;NM_001139441;NM_000033;NM_005745;NM_001139457;NM_001139457	Body;5'UTR;TSS1500;5'UTR;1stExon;5'UTR	Island
cg01913024	0.325524	0.282756	-0.042768	0.000461007	0.0337035	chrX	129300230	AIFM1;AIFM1;AIFM1;AIFM1	NM_145813;NM_004208;NM_001130847;NM_145812	TSS1500;TSS1500;TSS1500;TSS1500	S_Shore
cg01914314	0.436035	0.351177	-0.0848582	0.000462271	0.033714	chr5	157117640				Island
cg01917487	0.662389	0.726563	0.0641741	8.54e-05	0.0170631	chr16	87978839
cg01920536	0.340345	0.305028	-0.0353161	0.00105893	0.0470659	chr3	39222754				S_Shore
cg01921423	0.967197	0.958899	-0.00829797	0.00011362	0.0192556	chr4	39452766	KLB	NM_175737	3'UTR	S_Shelf
cg01923881	0.926752	0.897689	-0.0290631	0.000383532	0.0312342	chr12	124242821	ATP6V0A2	NM_012463	3'UTR	N_Shelf
cg01924952	0.267372	0.21485	-0.0525215	0.00114397	0.048705	chr2	8627933
cg01930460	0.935283	0.912611	-0.0226729	0.000512923	0.0350149	chr2	95830212	ZNF2;ZNF2	NM_001017396;NM_021088	TSS1500;TSS1500	N_Shore
cg01930477	0.945646	0.932681	-0.0129652	0.000943052	0.0450252	chr3	79069897	ROBO1;ROBO1;ROBO1;ROBO1	NM_133631;NM_001145844;NM_002941;NM_001145845	TSS1500;TSS1500;Body;TSS1500	S_Shore
cg01933079	0.845972	0.809509	-0.036463	0.000498539	0.0345889	chr5	65929713	MAST4;MAST4	NM_001164664;NM_198828	Body;Body
cg01933718	0.927474	0.944048	0.016574	0.000360005	0.0304034	chr7	158253367	PTPRN2;PTPRN2;PTPRN2	NM_002847;NM_130842;NM_130843	Body;Body;Body	S_Shelf
cg01935492	0.0945746	0.0840314	-0.0105432	0.000908235	0.0443262	chr4	84256334	HPSE;HPSE;HPSE	NM_001098540;NM_006665;NM_001166498	TSS1500;TSS200;TSS200	Island
cg01937669	0.0603776	0.0485629	-0.0118147	0.00071597	0.0401384	chr1	156589237	HAPLN2;HAPLN2	NM_021817;NM_021817	1stExon;5'UTR
cg01937932	0.807483	0.834258	0.0267744	0.000143887	0.0211504	chr16	31380955	ITGAX	NM_000887	Body	N_Shore
cg01939664	0.0943945	0.087047	-0.00734754	0.00047781	0.0341217	chr1	33722135	ZNF362	NM_152493	TSS200	S_Shore
cg01941219	0.104473	0.0864134	-0.0180598	0.000195676	0.0238887	chr13	98795021	FARP1;FARP1	NM_005766;NM_001001715	TSS1500;TSS1500	Island
cg01941278	0.87559	0.837798	-0.0377913	0.00115703	0.0489555	chr5	71895997
cg01946707	0.0243463	0.0198106	-0.00453571	0.000565097	0.0364825	chr11	2951857	PHLDA2	NM_003311	TSS1500	S_Shore
cg01953240	0.930776	0.946197	0.0154203	0.000593952	0.0370851	chr16	1129666	LOC146336;SSTR5	NR_027242;NM_001053	TSS1500;1stExon	Island
cg01954305	0.964153	0.949714	-0.0144393	0.000502943	0.0347216	chr8	135817117
cg01956154	0.183301	0.152984	-0.0303177	0.000246349	0.0262335	chr14	94423399	ASB2;ASB2	NM_016150;NM_016150	5'UTR;1stExon
cg01959435	0.263106	0.222825	-0.0402803	0.000293553	0.0279442	chr22	39759957	SYNGR1;SYNGR1;SYNGR1	NM_145738;NM_004711;NM_145731	TSS1500;Body;Body
cg01959848	0.0578375	0.0464657	-0.0113718	0.000193154	0.0238142	chr11	57480394	TMX2;MED19;TMX2;TMX2	NM_015959;NM_153450;NM_001144012;NR_026593	Body;TSS1500;Body;Body	S_Shore
cg01960300	0.858296	0.816943	-0.0413531	9.28e-06	0.00676254	chr1	145727016	PDZK1	NM_002614	TSS1500
cg01962414	0.759545	0.721337	-0.0382085	0.0010254	0.0466101	chrX	48689617	PCSK1N	NM_013271	3'UTR	Island
cg01963654	0.668156	0.638489	-0.0296667	0.000843257	0.0430653	chr1	154352008
cg01965673	0.826362	0.719996	-0.106366	1.21e-05	0.00745112	chr3	126700750				N_Shore
cg01966791	0.700584	0.597962	-0.102621	0.000868616	0.0434932	chr20	62572875	MIR1914;UCKL1	NR_031735;NM_017859	Body;Body	S_Shore
cg01967774	0.0507602	0.0407941	-0.00996616	7.92e-05	0.0164578	chr2	43453449	ZFP36L2;LOC100129726	NM_006887;NR_027251	1stExon;TSS1500	Island
cg01971122	0.208927	0.180149	-0.028778	0.00109102	0.0476797	chr11	14993929	CALCA;CALCA;CALCA	NM_001033952;NM_001033953;NM_001741	TSS200;TSS200;TSS200	N_Shore
cg01972979	0.926238	0.90719	-0.0190481	0.000370623	0.0307574	chrX	133680446	MGC16121;MIR503	NR_024607;NR_030228	Body;TSS200	Island
cg01976002	0.939108	0.949811	0.0107029	0.000212837	0.0246803	chr16	2866454	PRSS21;PRSS21;PRSS21	NM_144957;NM_006799;NM_144956	TSS1500;TSS1500;TSS1500	N_Shore
cg01977079	0.182008	0.143468	-0.0385396	5.96e-05	0.0146919	chr11	17036644	PLEKHA7	NM_175058	TSS1500	S_Shore
cg01977082	0.131041	0.0988442	-0.0321968	0.000186968	0.0234908	chr8	100906160	COX6C	NM_004374	TSS1500	S_Shore
cg01978246	0.868922	0.892811	0.0238898	2.97e-05	0.0109431	chr8	145749776	LRRC24;LRRC14	NM_001024678;NM_014665	Body;3'UTR	N_Shore
cg01981027	0.0834095	0.0699539	-0.0134555	0.000128698	0.0200667	chr12	52419802				S_Shelf
cg01981762	0.143524	0.111441	-0.032083	0.000696814	0.039766	chr10	104170718	PSD	NM_002779	Body	Island
cg01991530	0.544836	0.467229	-0.0776068	0.00024888	0.0263103	chrX	21857632	MBTPS2	NM_015884	TSS200	Island
cg01993067	0.936892	0.91686	-0.0200322	0.00035766	0.03036	chr11	68851601	TPCN2	NM_139075	Body	S_Shore
cg01993166	0.0396276	0.0305173	-0.0091103	2.13e-05	0.00949109	chr17	26989370	SUPT6H;SDF2	NM_003170;NM_006923	5'UTR;TSS1500	Island
cg01993478	0.79108	0.733947	-0.0571326	0.00116257	0.0490059	chr8	686594				N_Shore
cg01994275	0.178716	0.132693	-0.0460227	2.99e-05	0.010967	chr7	8480586	NXPH1	NM_152745	Body	N_Shore
cg01995289	0.722329	0.631942	-0.0903863	3.68e-05	0.0118067	chr8	145939351				Island
cg01996723	0.48414	0.427287	-0.0568522	4.26e-05	0.0125678	chrX	139592127				N_Shore
cg01996818	0.46166	0.409746	-0.0519141	0.00117268	0.0491623	chrX	131157562	MST4;MST4;MST4	NM_001042453;NM_001042452;NM_016542	5'UTR;TSS200;5'UTR	Island
cg01997410	0.308369	0.249681	-0.0586878	0.00103568	0.0466886	chrX	71351858	NHSL2;RGAG4	NM_001013627;NM_001024455	Body;TSS200	Island
cg02006203	0.0989283	0.0754311	-0.0234972	0.000689808	0.0396216	chr7	48128151	UPP1;UPP1	NM_181597;NM_003364	TSS1500;TSS1500	Island
cg02007236	0.072323	0.0604591	-0.0118639	0.000988887	0.0459158	chr12	56510655	RPL41;ZC3H10;RPL41	NM_001035267;NM_032786;NM_021104	Body;TSS1500;Body	N_Shore
cg02010478	0.207963	0.19182	-0.0161431	0.00103985	0.0467326	chr11	66059798	TMEM151A	NM_153266	Body	Island
cg02010763	0.912702	0.889731	-0.0229705	0.00120491	0.049802	chr15	61044829	RORA	NM_134261	Body
cg02011351	0.278255	0.239361	-0.0388933	0.000232613	0.025507	chr1	110612375	ALX3	NM_006492	Body	Island
cg02013841	0.871947	0.814839	-0.0571076	0.000135965	0.0205649	chr13	49159767
cg02014107	0.0560241	0.0457956	-0.0102285	2.44e-05	0.0100857	chr2	172967979	DLX2	NM_004405	TSS1500	S_Shore
cg02015741	0.785158	0.854696	0.0695379	0.000492626	0.0344196	chr5	3394050
cg02019072	0.123926	0.0948589	-0.0290674	7.5e-05	0.0161593	chr2	182521926	CERKL;CERKL;CERKL;CERKL;CERKL;CERKL;CERKL	NM_001030311;NM_001030312;NR_027690;NM_201548;NM_001030313;NM_001160277;NR_027689	TSS200;TSS200;TSS200;TSS200;TSS200;TSS200;TSS200	Island
cg02023973	0.830647	0.758976	-0.0716703	0.000405675	0.0320329	chr16	1519973	CLCN7;CLCN7	NM_001287;NM_001114331	Body;Body
cg02035866	0.486743	0.438819	-0.0479237	0.00026912	0.0270868	chrX	19002442	PHKA2;PHKA2	NM_000292;NM_000292	1stExon;5'UTR	Island
cg02041067	0.555131	0.518336	-0.0367947	0.00052772	0.0353495	chrX	153774721	IKBKG;G6PD;G6PD;IKBKG;IKBKG;IKBKG	NM_001099857;NM_001042351;NM_000402;NM_003639;NM_001099856;NM_001145255	TSS1500;5'UTR;Body;TSS1500;Body;TSS1500	N_Shore
cg02041497	0.754716	0.685005	-0.0697108	0.00047607	0.0341183	chr7	132300110	PLXNA4	NM_181775	5'UTR
cg02042936	0.888443	0.859047	-0.0293958	0.000338454	0.0295648	chr12	110483115	C12orf76	NM_207435	Body	N_Shelf
cg02043679	0.198374	0.167061	-0.0313134	0.00116132	0.0490038	chr11	124767840	ROBO4	NM_019055	TSS200
cg02045294	0.632132	0.566799	-0.0653328	0.000805632	0.0422264	chr19	49223814	MAMSTR	NM_001130915	TSS1500	N_Shore
cg02046226	0.171037	0.146885	-0.0241525	0.00105939	0.0470675	chr10	121410475	BAG3	NM_004281	TSS1500	N_Shore
cg02047221	0.861276	0.837085	-0.0241907	0.000421903	0.0325987	chr3	49686805	BSN	NM_003458	Body	N_Shelf
cg02051562	0.926722	0.895323	-0.0313988	0.000618921	0.0377858	chr1	183616450	APOBEC4;RGL1	NM_203454;NM_015149	3'UTR;5'UTR
cg02052726	0.50679	0.451169	-0.055621	0.0010141	0.0463622	chr11	126180465	DCPS	NM_014026	Body
cg02052774	0.159227	0.119093	-0.0401338	0.000433128	0.0329387	chr4	86396080	ARHGAP24	NM_001025616	TSS1500
cg02056653	0.534952	0.460624	-0.0743277	4.92e-05	0.0135023	chr5	140888468	PCDHGA4;PCDHGC3;PCDHGA12;PCDHGA11;PCDHGA11;PCDHGA9;PCDHGA1;PCDHGB1;PCDHGB6;PCDHGB3;PCDHGB7;PCDHGA6;PCDHGA8;PCDHGA10;PCDHGA5;PCDHGB4;PCDHGC4;PCDHGA3;PCDHGA2;PCDHGA7;PCDHGB2;PCDHGC5;PCDHGB5;PCDHGC3	NM_018917;NM_002588;NM_003735;NM_032092;NM_018914;NM_018921;NM_018912;NM_018922;NM_018926;NM_018924;NM_018927;NM_018919;NM_032088;NM_018913;NM_018918;NM_003736;NM_018928;NM_018916;NM_018915;NM_018920;NM_018923;NM_018929;NM_018925;NM_032403	Body;Body;Body;Body;Body;Body;Body;Body;Body;Body;Body;Body;Body;Body;Body;Body;Body;Body;Body;Body;Body;Body;Body;Body
cg02057013	0.940831	0.925524	-0.0153064	0.00107191	0.04733	chr7	1778923	ELFN1	NM_001128636	5'UTR
cg02058918	0.0936149	0.0772872	-0.0163277	0.000487333	0.0343472	chr9	101470884	GABBR2	NM_005458	1stExon	Island
cg02059980	0.88531	0.853254	-0.0320556	0.001156	0.0489397	chr12	109204756	SSH1;SSH1;SSH1	NM_001161331;NM_001161330;NM_018984	Body;Body;Body
cg02060096	0.0950898	0.0794796	-0.0156102	0.000529004	0.0353579	chr3	49978378	RBM6;RBM6	NM_001167582;NM_005777	5'UTR;5'UTR	S_Shore
cg02062650	0.124531	0.101729	-0.022802	0.000478396	0.0341312	chr16	3074537	HCFC1R1;THOC6;HCFC1R1;HCFC1R1;THOC6	NM_001002018;NM_024339;NM_001002017;NM_017885;NM_001142350	TSS1500;Body;TSS1500;TSS1500;Body	S_Shore
cg02064569	0.723785	0.681772	-0.0420139	5.51e-06	0.00540938	chrX	103809580	IL1RAPL2	NM_017416	TSS1500	N_Shore
cg02069095	0.939274	0.921252	-0.0180219	0.000146514	0.0213239	chr2	134020041	NCKAP5;NCKAP5	NM_207363;NM_207481	Body;Body	N_Shelf
cg02072515	0.893397	0.849441	-0.0439556	0.000781232	0.0416263	chr2	149481321	EPC2	NM_015630	Body
cg02081001	0.319279	0.272985	-0.0462941	0.000292548	0.0279238	chr11	18720931	TMEM86A	NM_153347	Body	S_Shore
cg02081006	0.188816	0.162181	-0.0266352	0.000958874	0.0453908	chr5	122430434	PRDM6	NM_001136239	Body	N_Shore
cg02081976	0.153042	0.118568	-0.0344733	1.01e-05	0.00697679	chr1	179262564	SOAT1	NM_003101	TSS1500	N_Shore
cg02083319	0.786761	0.740648	-0.0461123	0.00104527	0.0468558	chr5	176929430	DOK3;DOK3	NM_001144875;NM_001144876	3'UTR;3'UTR	N_Shore
cg02083938	0.091491	0.0430516	-0.0484394	0.000381625	0.0311544	chr6	3053904
cg02086195	0.736541	0.66291	-0.0736311	0.000554496	0.0361223	chr1	12656232	DHRS3	NM_004753	Body	Island
cg02087985	0.863104	0.807857	-0.0552469	0.000283013	0.0276127	chr1	151665715	SNX27	NM_030918	Body
cg02092589	0.922944	0.896163	-0.0267814	0.000570495	0.0366717	chr6	160498383	IGF2R	NM_000876	Body
cg02095003	0.507337	0.449151	-0.0581861	0.00013042	0.020217	chrX	152599890	ZNF275	NM_001080485	5'UTR	Island
cg02095456	0.910533	0.878258	-0.0322752	0.00117662	0.0492471	chr2	153189667				N_Shore
cg02096656	0.157131	0.130854	-0.0262771	0.000184926	0.0233502	chr7	139025181	C7orf55	NM_197964	TSS1500	Island
cg02096916	0.0406423	0.0314953	-0.00914695	0.00103312	0.0466755	chr7	22396637	RAPGEF5	NM_012294	TSS200	Island
cg02097014	0.297606	0.257056	-0.0405499	0.000103546	0.0185458	chr1	203156374	CHI3L1	NM_001276	TSS1500
cg02097604	0.896902	0.878464	-0.0184383	0.000613348	0.0375667	chr17	17750910	TOM1L2;TOM1L2	NM_001033551;NM_001082968	3'UTR;3'UTR
cg02099313	0.0416264	0.0352652	-0.00636121	0.000654421	0.0387851	chr1	231114956	TTC13;ARV1;TTC13	NM_024525;NM_022786;NM_001122835	TSS1500;1stExon;TSS1500	S_Shore
cg02100629	0.368538	0.297057	-0.0714813	0.000194616	0.023871	chr10	71892760	AIFM2	NM_032797	TSS200	Island
cg02101693	0.0619655	0.0519784	-0.00998718	3.61e-05	0.0117423	chr1	11994533	PLOD1	NM_000302	TSS1500	N_Shore
cg02101719	0.0519968	0.0446437	-0.00735312	0.000443224	0.0332775	chr7	148787553	ZNF786	NM_152411	Body	Island
cg02106215	0.909771	0.87088	-0.038891	0.0002483	0.0263087	chr8	144786427				N_Shore
cg02106712	0.907243	0.864589	-0.0426543	0.000200996	0.0241227	chr13	24552617				N_Shore
cg02115904	0.105695	0.0977712	-0.00792371	0.000686918	0.0395358	chr11	82997380	CCDC90B	NM_021825	TSS200	Island
cg02116280	0.954975	0.941459	-0.0135165	5.08e-05	0.0136146	chr2	74693479	MOGS;MOGS	NM_001146158;NM_006302	TSS1500;TSS1500	S_Shore
cg02118559	0.948246	0.925874	-0.0223722	0.000265545	0.0269066	chr5	10973173	CTNND2	NM_001332	3'UTR
cg02119229	0.0992637	0.0701894	-0.0290743	0.00022943	0.0253362	chr11	112046248	BCO2;BCO2;BCO2	NM_031938;NM_031938;NM_001037290	1stExon;5'UTR;TSS1500
cg02120739	0.0609509	0.0484271	-0.0125238	0.00117703	0.0492471	chr6	89855505	PM20D2	NM_001010853	TSS1500	N_Shore
cg02123995	0.0236886	0.0190438	-0.00464474	0.00061173	0.0375059	chr6	121656105	C6orf170	NM_152730	TSS1500	S_Shore
cg02126031	0.238083	0.18468	-0.0534026	0.00049476	0.0344661	chr14	54686316
cg02126051	0.177225	0.143501	-0.0337244	0.000581215	0.0367699	chr3	147112438	ZIC4;ZIC4;ZIC4	NM_001168378;NM_032153;NM_001168379	Body;Body;Body	N_Shore
cg02127888	0.75294	0.698986	-0.053954	0.000989421	0.0459311	chr16	1665900	CRAMP1L	NM_020825	Body	S_Shore
cg02128191	0.932311	0.943211	0.0109002	0.00085149	0.0431775	chr10	669285	DIP2C	NM_014974	Body	Island
cg02129889	0.465408	0.387427	-0.077981	6.89e-05	0.0156093	chrX	118925789	RPL39	NM_001000	TSS200	Island
cg02131130	0.941476	0.919375	-0.0221006	0.000954893	0.0453237	chr3	11597868	VGLL4;ATG7;VGLL4;ATG7;VGLL4;ATG7;VGLL4	NM_014667;NM_001144912;NM_001128220;NM_001136031;NM_001128219;NM_006395;NM_001128221	3'UTR;3'UTR;3'UTR;3'UTR;3'UTR;3'UTR;3'UTR
cg02131155	0.949626	0.930143	-0.0194833	0.000447657	0.0334022	chr4	148974732	ARHGAP10	NM_024605	Body
cg02131399	0.0696816	0.0595129	-0.0101687	0.00021688	0.024838	chr12	57521155	LRP1	NM_002332	TSS1500	N_Shore
cg02139485	0.859934	0.811942	-0.0479922	0.000279491	0.0274431	chr14	93215447	LGMN;LGMN	NM_001008530;NM_005606	TSS1500;TSS1500
cg02139951	0.910802	0.875628	-0.0351746	4.36e-05	0.0126903	chr17	1637339	WDR81;WDR81;WDR81;WDR81	NM_001163673;NM_152348;NM_001163811;NM_001163809	Body;Body;Body;Body	Island
cg02141716	0.183265	0.158052	-0.0252129	0.000683347	0.0394559	chr11	74460474	RNF169	NM_001098638	Body	Island
cg02141929	0.724616	0.660756	-0.06386	0.000135984	0.0205649	chr16	56681544				S_Shelf
cg02144647	0.89355	0.911206	0.0176553	0.000917601	0.0445237	chr22	45597019	C22orf9;C22orf9;MIR1249	NM_001009880;NM_015264;NR_031651	Body;Body;TSS200	N_Shore
cg02160608	0.614835	0.556891	-0.0579444	0.000730359	0.0404576	chr2	113956634	PSD4;LOC440839	NM_012455;NR_029399	Body;Body	Island
cg02161125	0.413793	0.371454	-0.0423392	0.000525481	0.0352922	chrX	41782692	CASK;CASK;CASK	NM_001126054;NM_001126055;NM_003688	TSS1500;TSS1500;TSS1500	Island
cg02161919	0.492372	0.415906	-0.0764662	1.07e-05	0.00716878	chrX	19002980	PHKA2	NM_000292	TSS1500	Island
cg02162069	0.540471	0.507538	-0.0329326	0.00103676	0.0467079	chr19	57352134	ZIM2;ZIM2;PEG3;MIMT1;PEG3;PEG3;PEG3;ZIM2	NM_015363;NM_001146327;NM_001146184;NR_024059;NM_001146187;NM_001146185;NM_006210;NM_001146326	TSS200;TSS200;TSS200;TSS200;TSS200;TSS200;TSS200;TSS200	Island
cg02167203	0.817055	0.905303	0.088248	0.000326549	0.0291611	chr6	41068553	NFYA;NFYA;LOC221442	NM_021705;NM_002505;NR_026938	3'UTR;3'UTR;TSS1500	Island
cg02169289	0.555515	0.511101	-0.0444134	0.000962219	0.0454544	chrX	39967202	BCOR;BCOR	NM_001123384;NM_001123383	5'UTR;5'UTR	Island
cg02174203	0.573988	0.533494	-0.0404936	0.000580921	0.0367699	chr11	76848054	MYO7A;MYO7A;MYO7A	NM_000260;NM_001127180;NM_001127179	Body;Body;Body	N_Shore
cg02174252	0.915801	0.906694	-0.0091067	0.000980231	0.045791	chr16	85465268				Island
cg02175183	0.600238	0.531152	-0.0690853	0.000433588	0.0329387	chr6	150309507				N_Shore
cg02186769	0.320776	0.265586	-0.0551908	0.000271063	0.0271476	chr6	30881645	VARS2;VARS2;VARS2;GTF2H4	NM_001167734;NM_020442;NM_001167733;NM_001517	TSS1500;TSS1500;TSS1500;Body	Island
cg02188048	0.418858	0.316681	-0.102177	7.12e-08	0.000853497	chrX	39871543				Island
cg02190038	0.355891	0.319454	-0.0364368	0.000315894	0.028715	chr16	30043250	FAM57B	NM_031478	TSS1500	S_Shore
cg02192746	0.74709	0.680983	-0.0661066	0.00118086	0.049306	chr7	99971016	PILRA;PILRA;PILRA	NM_178273;NM_013439;NM_178272	TSS200;TSS200;TSS200
cg02195151	0.820301	0.865504	0.0452027	0.000217777	0.0248652	chr16	1069622				Island
cg02196227	0.0567041	0.0493363	-0.00736776	0.00105155	0.0469585	chr4	89080292	ABCG2	NM_004827	TSS1500	Island
cg02199397	0.0580421	0.0478456	-0.0101965	0.000866997	0.043475	chr16	3068315	CLDN6	NM_021195	TSS200	Island
cg02201836	0.418377	0.364503	-0.0538738	0.00110168	0.047906	chrX	129039832	UTP14A;UTP14A	NM_001166221;NM_006649	TSS1500;TSS1500	Island
cg02203420	0.891521	0.861025	-0.0304957	0.000999158	0.0461011	chr9	19786951	SLC24A2	NM_020344	TSS200	N_Shore
cg02204578	0.105724	0.0878457	-0.0178778	0.000686155	0.0395358	chr7	132766399	CHCHD3	NM_017812	Body	N_Shore
cg02205962	0.512064	0.459502	-0.0525619	0.000109494	0.0189492	chrX	152989807	BCAP31;BCAP31;ABCD1;BCAP31;BCAP31;BCAP31	NR_024450;NM_001139441;NM_000033;NM_005745;NM_001139457;NM_005745	Body;TSS1500;TSS1500;1stExon;TSS1500;5'UTR	Island
cg02206636	0.0499954	0.0377348	-0.0122606	2.6e-05	0.0103547	chr2	73612757	ALMS1	NM_015120	TSS200	Island
cg02206807	0.95469	0.940537	-0.014153	0.000279252	0.0274386	chr11	3961397	STIM1	NM_003156	Body
cg02218768	0.0749109	0.0585707	-0.0163402	0.000699347	0.0398029	chr19	4064604	ZBTB7A	NM_015898	5'UTR	Island
cg02222791	0.726703	0.671851	-0.0548511	0.00120803	0.0498617	chr14	88621424
cg02231229	0.611844	0.538369	-0.0734756	0.000821319	0.0426018	chrX	80256766				N_Shelf
cg02232536	0.494345	0.400306	-0.0940391	1.23e-06	0.00333436	chrX	153200899	RENBP;NAA10	NM_002910;NM_003491	Body;TSS1500	Island
cg02233217	0.964706	0.953983	-0.010723	0.000706804	0.0399163	chr6	147891156	SAMD5	NM_001030060	3'UTR
cg02233518	0.843078	0.87832	0.0352423	4.22e-05	0.0125036	chr10	135005330	KNDC1	NM_152643	Body	S_Shelf
cg02235843	0.890798	0.857635	-0.0331626	0.000651143	0.0387001	chr1	170898554
cg02241924	0.939386	0.916585	-0.0228008	0.000237011	0.0257418	chr8	122166424
cg02243096	0.874901	0.84943	-0.0254719	0.000822702	0.0426184	chr17	26592726
cg02248809	0.0443735	0.0375493	-0.00682421	0.000479454	0.0341436	chr8	120845432	TAF2	NM_003184	TSS1500	S_Shore
cg02249074	0.186043	0.15087	-0.0351734	0.00116627	0.0490596	chr9	99639692				Island
cg02254649	0.0934287	0.0753682	-0.0180605	5.08e-05	0.0136146	chr1	225840109	ENAH;ENAH	NM_001008493;NM_018212	Body;Body	N_Shore
cg02255721	0.900089	0.91573	0.0156408	0.00112647	0.0483478	chr10	134562769	INPP5A	NM_005539	Body	Island
cg02256105	0.726762	0.669771	-0.0569913	0.000823264	0.0426184	chr2	118593478				N_Shore
cg02266731	0.619743	0.557147	-0.062596	0.000962542	0.0454545	chr12	69357333	CPM	NM_001874	TSS1500
cg02267483	0.318586	0.256862	-0.0617236	0.000812095	0.0423914	chr5	140810404	PCDHGA4;PCDHGA11;PCDHGA11;PCDHGA9;PCDHGA1;PCDHGB1;PCDHGB6;PCDHGA12;PCDHGB3;PCDHGB7;PCDHGA6;PCDHGA8;PCDHGA10;PCDHGA12;PCDHGA5;PCDHGB4;PCDHGA3;PCDHGA2;PCDHGA7;PCDHGB2;PCDHGB5	NM_018917;NM_032092;NM_018914;NM_018921;NM_018912;NM_018922;NM_018926;NM_032094;NM_018924;NM_018927;NM_018919;NM_032088;NM_018913;NM_003735;NM_018918;NM_003736;NM_018916;NM_018915;NM_018920;NM_018923;NM_018925	Body;Body;Body;Body;Body;Body;Body;1stExon;Body;Body;Body;Body;Body;1stExon;Body;Body;Body;Body;Body;Body;Body	N_Shore
cg02268192	0.735097	0.646508	-0.0885885	0.00015197	0.0216811	chr14	92981666	RIN3	NM_024832	Body	S_Shore
cg02269083	0.22722	0.302378	0.0751571	0.00067626	0.0392202	chr18	56296607	ALPK2	NM_052947	TSS1500
cg02270689	0.293786	0.247389	-0.0463972	6.81e-05	0.0155536	chr2	64836235				Island
cg02276665	0.595523	0.547432	-0.0480911	0.000752439	0.0409933	chr5	138088442	CTNNA1	NM_001903	TSS1500	N_Shore
cg02276793	0.0440238	0.0378136	-0.00621016	0.00112378	0.0483017	chr3	169685131	LOC100128164;SEC62;LOC100128164	NR_027622;NM_003262;NR_024409	TSS1500;Body;TSS1500	S_Shore
cg02278841	0.235367	0.167519	-0.0678481	0.000831348	0.0428479	chr15	38988860	C15orf53	NM_207444	1stExon
cg02279503	0.905062	0.8701	-0.034962	0.000824532	0.0426593	chr1	30374065
cg02280348	0.947601	0.933852	-0.0137496	0.000639244	0.0383479	chr14	22011087
cg02285254	0.368548	0.322472	-0.0460762	0.000240836	0.0259329	chrX	135229382	FHL1;FHL1;FHL1;FHL1;FHL1	NR_027621;NM_001159703;NM_001159702;NM_001159700;NM_001449	Body;TSS200;TSS200;TSS1500;TSS200	Island
cg02285784	0.104384	0.0811119	-0.0232718	2.28e-05	0.0097274	chr14	23527216	CDH24;CDH24	NM_022478;NM_144985	TSS1500;TSS1500	Island
cg02286623	0.365209	0.296925	-0.0682843	0.000452884	0.0334786	chrX	17879424	RAI2;RAI2	NM_021785;NM_021785	5'UTR;1stExon	Island
cg02287150	0.907455	0.871756	-0.0356992	0.000187087	0.0234908	chr15	96139915
cg02288819	0.930038	0.949497	0.0194589	5.64e-06	0.00542388	chr16	54542294
cg02291245	0.876216	0.901954	0.0257376	2.23e-06	0.00374263	chr10	119780037	RAB11FIP2	NM_014904	Body
cg02292129	0.962478	0.946166	-0.0163112	0.000702079	0.0398439	chr19	56909007				S_Shelf
cg02293228	0.124343	0.0997648	-0.0245783	0.000387378	0.0313453	chr19	51222322				Island
cg02295504	0.531362	0.49162	-0.0397419	0.00028741	0.0277505	chrX	100878362	ARMCX3;ARMCX3;ARMCX3;ARMCX3	NM_016607;NM_177948;NM_177947;NM_177948	5'UTR;1stExon;5'UTR;5'UTR
cg02297709	0.846945	0.816682	-0.0302636	0.000588124	0.0369239	chr1	160159670	CASQ1	NM_001231	TSS1500
cg02298570	0.385179	0.33098	-0.0541993	0.000755629	0.0410365	chr19	2840764	ZNF555	NM_152791	TSS1500	N_Shore
cg02300809	0.959913	0.97078	0.0108679	1.12e-05	0.00721214	chr16	2834169	PRSS33	NM_152891	3'UTR	N_Shore
cg02301378	0.0690798	0.0385232	-0.0305566	0.00118974	0.0495118	chr14	78227641	SNW1;C14orf178	NM_012245;NM_174943	TSS200;Body	S_Shore
cg02304092	0.292977	0.16132	-0.131657	1.68e-06	0.00350145	chr5	126409227	FLJ44606;FLJ44606	NM_001164478;NM_001164479	TSS200;TSS200	Island
cg02305113	0.735256	0.650019	-0.0852368	0.000269904	0.0271228	chr7	2059212	MAD1L1;MAD1L1;MAD1L1	NM_003550;NM_001013837;NM_001013836	Body;Body;Body	N_Shore
cg02308884	0.0754163	0.0591747	-0.0162417	0.000905401	0.0442412	chr10	71892293	AIFM2	NM_032797	5'UTR	Island
cg02310229	0.204441	0.185402	-0.0190383	0.000278713	0.0274373	chr5	32312285	MTMR12	NM_001040446	Body	N_Shore
cg02311378	0.0570432	0.0467	-0.0103431	0.000846263	0.0430935	chr7	64023522	ZNF680;ZNF680	NM_001130022;NM_178558	TSS200;TSS200
cg02314308	0.114704	0.0886424	-0.0260618	0.000422695	0.0326247	chr1	184006972	GLT25D2	NM_015101	TSS200	S_Shore
cg02315489	0.952733	0.93511	-0.0176235	0.000358141	0.0303772	chr2	24398859	C2orf84	NM_001040710	Body	S_Shore
cg02315732	0.627016	0.573064	-0.0539515	5.92e-05	0.0146285	chr11	61732658	FTH1	NM_002032	Body	N_Shelf
cg02316713	0.498838	0.413151	-0.0856872	0.000602047	0.0372916	chr21	43619559	ABCG1;ABCG1	NM_207628;NM_207627	TSS1500;TSS1500
cg02319187	0.859125	0.897424	0.038299	4.78e-06	0.00507097	chr9	137229907	RXRA	NM_002957	Body	Island
cg02324732	0.137536	0.109852	-0.0276844	1.84e-05	0.0089285	chr2	219270525	CTDSP1	NM_021198	3'UTR	N_Shore
cg02325318	0.106746	0.0921263	-0.0146197	1.12e-05	0.00721581	chr14	96505636	C14orf132	NR_023938	TSS200	Island
cg02325880	0.186154	0.149707	-0.0364473	0.000211222	0.0245795	chr1	84971750	SPATA1;GNG5	NM_001081472;NM_005274	TSS1500;Body	Island
cg02328660	0.956062	0.944799	-0.0112631	0.000976417	0.0457204	chr1	3389744	ARHGEF16	NM_014448	Body
cg02330271	0.937383	0.951355	0.0139726	0.000307528	0.0284486	chr19	4835716				S_Shelf
cg02330892	0.0438482	0.0377255	-0.00612263	0.00101797	0.0464488	chr17	37844476	ERBB2;ERBB2;PGAP3	NM_001005862;NM_001005862;NM_033419	5'UTR;1stExon;TSS200	Island
cg02331450	0.103371	0.0958571	-0.00751433	0.000229061	0.0253362	chr3	33155354	CRTAP	NM_006371	TSS200	Island
cg02331883	0.48759	0.388717	-0.0988732	1.32e-07	0.00107373	chr5	140798095	PCDHGA4;PCDHGA9;PCDHGA1;PCDHGB1;PCDHGB7;PCDHGB6;PCDHGB3;PCDHGA6;PCDHGA8;PCDHGA10;PCDHGA5;PCDHGB4;PCDHGB7;PCDHGA3;PCDHGA2;PCDHGB2;PCDHGA7;PCDHGB5	NM_018917;NM_018921;NM_018912;NM_018922;NM_018927;NM_018926;NM_018924;NM_018919;NM_032088;NM_018913;NM_018918;NM_003736;NM_032101;NM_018916;NM_018915;NM_018923;NM_018920;NM_018925	Body;Body;Body;Body;1stExon;Body;Body;Body;Body;Body;Body;Body;1stExon;Body;Body;Body;Body;Body	N_Shore
cg02333467	0.38354	0.32851	-0.0550297	1.58e-05	0.00835653	chr7	100290845				N_Shore
cg02333875	0.286396	0.23591	-0.0504859	0.000164462	0.022381	chr6	29618205				S_Shore
cg02335251	0.460553	0.391237	-0.0693152	1.3e-05	0.00770645	chr2	66801399				N_Shore
cg02335517	0.93058	0.951856	0.0212758	4.77e-05	0.0132742	chr7	22768438	IL6	NM_000600	Body
cg02335642	0.185893	0.107212	-0.0786814	1.37e-05	0.00782182	chr6	3053739
cg02336323	0.131052	0.101066	-0.029986	0.000385269	0.0312971	chr4	54931210	CHIC2	NM_012110	TSS1500	S_Shore
cg02336762	0.194087	0.144875	-0.0492119	4.84e-05	0.0133926	chr12	118313990	KSR2	NM_173598	Body
cg02337670	0.391726	0.336423	-0.0553022	0.000106185	0.0186814	chrX	48815787	OTUD5;OTUD5;OTUD5;OTUD5	NM_017602;NM_001136159;NM_001136158;NM_001136157	TSS1500;TSS200;TSS1500;TSS1500	Island
cg02339592	0.860088	0.847086	-0.0130022	0.000450785	0.0334587	chr1	181955925
cg02340851	0.111058	0.0829748	-0.0280828	0.000446294	0.0333461	chr1	150206137	ANP32E;ANP32E;ANP32E	NM_001136478;NM_001136479;NM_030920	Body;5'UTR;Body	N_Shore
cg02341182	0.119028	0.098278	-0.0207504	2.98e-05	0.0109595	chr3	33480109	UBP1;UBP1;UBP1	NM_014517;NM_001128161;NM_001128160	Body;Body;Body	N_Shore
cg02341578	0.969195	0.952956	-0.0162388	0.000350715	0.0300387	chr8	493635	C8orf42	NM_175075	Body	N_Shore
cg02349669	0.191534	0.163259	-0.028275	6.21e-05	0.0149326	chr5	115155524				S_Shelf
cg02352687	0.0185131	0.0141379	-0.00437526	0.000796074	0.0419708	chr5	172199101	DUSP1	NM_004417	TSS1500	Island
cg02355043	0.703206	0.663316	-0.0398895	0.000185996	0.023419	chr17	36409163				N_Shelf
cg02356786	0.257321	0.144177	-0.113144	6.8e-06	0.00587237	chr1	243265016	LOC731275	NR_029401	Body	Island
cg02359506	0.932521	0.909831	-0.0226896	2.45e-05	0.010103	chr4	41270335	UCHL1	NM_004181	3'UTR
cg02375503	0.271925	0.23202	-0.0399052	0.000929523	0.0447578	chr15	69591110	PAQR5	NM_017705	TSS200	N_Shore
cg02376650	0.925572	0.937494	0.0119214	0.00115265	0.0488654	chr19	6360197	CLPP	NM_006012	TSS1500	N_Shore
cg02376843	0.826133	0.784194	-0.0419391	0.000976763	0.0457219	chr5	172083710	NEURL1B	NM_001142651	Body
cg02378074	0.95951	0.937305	-0.0222053	0.00108298	0.0475015	chr22	46734712	TRMU	NM_018006	Body	S_Shelf
cg02379082	0.136001	0.108645	-0.0273561	0.000702873	0.0398439	chr7	156811484				Island
cg02383666	0.718088	0.620872	-0.0972156	2.62e-07	0.0014848	chr16	88534398	ZFPM1	NM_153813	Body	N_Shelf
cg02385095	0.953435	0.93783	-0.0156043	0.000858396	0.0432746	chr13	101244311				S_Shelf
cg02385661	0.309227	0.239144	-0.0700828	0.000852582	0.0431866	chr19	13215729	TRMT1;TRMT1;TRMT1	NM_017722;NM_001142554;NM_001136035	3'UTR;3'UTR;3'UTR	S_Shore
cg02385840	0.145871	0.120211	-0.0256599	7.52e-08	0.000853497	chr12	5539588				N_Shore
cg02386875	0.137663	0.053101	-0.0845623	0.000408084	0.0320812	chr17	28927378	LRRC37B2	NR_015341	Body	Island
cg02387745	0.87547	0.843074	-0.0323956	0.000550176	0.0360092	chr4	74317457	AFP	NM_001134	Body
cg02393603	0.956643	0.940051	-0.0165917	0.00084409	0.0430763	chr6	112328944
cg02394998	0.931784	0.944614	0.0128305	0.000228229	0.0253075	chr7	157334850	PTPRN2;PTPRN2;PTPRN2	NM_002847;NM_130842;NM_130843	Body;Body;Body
cg02398682	0.292091	0.258364	-0.0337262	0.00070473	0.0398567	chr1	32802228	MARCKSL1	NM_023009	TSS1500	Island
cg02399652	0.0489483	0.0435279	-0.00542048	0.000643321	0.038449	chr3	169684620	LOC100128164;LOC100128164;SEC62	NR_027622;NR_024409;NM_003262	TSS200;TSS200;1stExon	Island
cg02402274	0.877201	0.857791	-0.01941	0.000378226	0.031057	chr17	80367249	C17orf101;C17orf101	NM_175902;NM_024648	Body;Body	S_Shore
cg02404304	0.660133	0.590683	-0.0694503	0.000208869	0.0245075	chr6	2752090	MYLK4	NM_001012418	TSS1500
cg02404377	0.948261	0.93296	-0.0153007	0.000218625	0.0249047	chr11	20043971	NAV2;NAV2;NAV2;NAV2	NM_001111019;NM_182964;NM_001111018;NM_145117	TSS1500;Body;Body;Body
cg02404843	0.0774964	0.065632	-0.0118643	0.000502327	0.0346952	chr5	176037404	GPRIN1	NM_052899	TSS1500	Island
cg02407659	0.126334	0.0983042	-0.0280303	9.41e-06	0.00676377	chr6	105628063	POPDC3	NM_022361	TSS1500	S_Shore
cg02421460	0.852791	0.819371	-0.0334197	0.000457843	0.033609	chr12	21815512
cg02421734	0.579733	0.503478	-0.076255	0.000632799	0.0382088	chr19	55172736	LILRB4;LILRB4	NM_006847;NM_001081438	TSS1500;TSS1500
cg02423080	0.255309	0.23198	-0.0233285	0.000448287	0.0334213	chr5	149423471	HMGXB3	NM_014983	Body
cg02426324	0.902278	0.860129	-0.0421491	0.000101111	0.0183604	chr7	40680454	C7orf10	NM_024728	Body
cg02426739	0.914088	0.845858	-0.0682297	0.000298969	0.0281497	chr12	132285352				N_Shore
cg02433139	0.961452	0.952367	-0.00908441	0.000196331	0.0239233	chr10	346807	DIP2C	NM_014974	Body	Island
cg02433905	0.0630254	0.0493507	-0.0136747	0.000699091	0.0398029	chr3	113465485	ATP6V1A;NAA50	NM_001690;NM_025146	TSS1500;TSS1500	S_Shore
cg02433927	0.246833	0.158256	-0.0885778	2.19e-06	0.00370937	chrX	39969103	BCOR;BCOR	NM_001123384;NM_001123383	5'UTR;5'UTR	Island
cg02434554	0.471423	0.427854	-0.0435692	0.000680952	0.0393891	chr16	90114563	LOC100130015;LOC100130015	NR_027335;NR_027336	TSS1500;TSS1500
cg02436796	0.274242	0.212684	-0.0615575	0.000987672	0.0458968	chr7	116594536	ST7;ST7;ST7OT4;ST7OT1	NM_018412;NM_021908;NR_002329;NR_002330	Body;Body;Body;TSS200	S_Shore
cg02441833	0.175843	0.149318	-0.0265248	0.0011842	0.0493807	chr5	159743203				S_Shelf
cg02447304	0.392075	0.30366	-0.0884147	0.000118325	0.0195012	chr6	74024628				Island
cg02454210	0.0447799	0.0380891	-0.00669083	0.000234224	0.02559	chr19	44100593	ZNF576;ZNF576;ZNF576;IRGQ	NM_024327;NM_001145347;NM_024327;NM_001007561	1stExon;TSS200;5'UTR;TSS1500	Island
cg02461011	0.120216	0.0858485	-0.034367	0.00055831	0.0362734	chr15	90777825	C15orf58;CIB1	NM_001013657;NM_006384	5'UTR;TSS1500	S_Shore
cg02469971	0.86376	0.895325	0.0315648	0.000693475	0.039676	chr13	114287735	TFDP1;TFDP1	NR_026580;NM_007111	Body;Body	Island
cg02475777	0.669757	0.710638	0.0408811	3.03e-07	0.00159132	chr4	1388615	CRIPAK	NM_175918	1stExon	Island
cg02477579	0.10121	0.0802042	-0.0210057	1.5e-05	0.00818302	chr19	16940015	SIN3B	NM_015260	TSS1500
cg02479211	0.250601	0.183913	-0.0666878	1.61e-05	0.0084843	chr13	111719677				N_Shore
cg02479296	0.396655	0.417747	0.021092	0.000517717	0.0350795	chr15	26301927
cg02480835	0.0260243	0.0215106	-0.00451362	0.00108253	0.0475015	chr7	23221354	NUPL2	NM_007342	TSS200	N_Shore
cg02484391	0.898163	0.919724	0.0215606	0.000227612	0.0252826	chr1	22889301	EPHA8;EPHA8	NM_020526;NM_001006943	TSS1500;TSS1500	N_Shore
cg02485347	0.0796864	0.0934757	0.0137892	0.00014416	0.0211766	chr8	25042474	DOCK5	NM_024940	Body	Island
cg02489371	0.92453	0.891441	-0.0330896	0.000990609	0.0459399	chr17	56496039	RNF43	NM_017763	TSS1500
cg02489956	0.101932	0.0794431	-0.0224892	0.000891834	0.0439393	chr15	81282510	MESDC2	NM_015154	TSS1500	S_Shore
cg02490931	0.92943	0.947825	0.0183948	2.39e-06	0.00376943	chrX	55101410	PAGE2B	NM_001015038	TSS200
cg02492740	0.395152	0.353783	-0.0413685	0.000901518	0.0441773	chrX	56590362	UBQLN2	NM_013444	1stExon	Island
cg02495395	0.298373	0.264518	-0.0338557	0.000314782	0.0287029	chr3	50383368	ZMYND10	NM_015896	TSS1500	S_Shore
cg02495415	0.945668	0.93661	-0.00905756	0.00027833	0.0274373	chr13	24638119
cg02499669	0.197295	0.170499	-0.0267964	0.000966373	0.0455583	chr13	32316477	RXFP2;RXFP2	NM_130806;NM_001166058	Body;Body
cg02500075	0.950795	0.9364	-0.0143951	0.000281242	0.0275484	chr3	179263203
cg02501418	0.661584	0.630805	-0.0307785	0.000911234	0.0444045	chr7	130130740	MESTIT1;MEST;MEST;MEST	NR_004382;NM_002402;NM_177524;NM_177525	Body;TSS1500;5'UTR;TSS1500	Island
cg02501827	0.665538	0.567459	-0.0980788	0.000365104	0.0305773	chr11	11862879	USP47	NM_017944	TSS200	N_Shore
cg02502132	0.0288778	0.0222246	-0.00665321	4.51e-05	0.0128931	chr1	53792939	LRP8;LRP8;LRP8;LRP8	NM_033300;NM_001018054;NM_017522;NM_004631	Body;Body;Body;Body	Island
cg02506275	0.637889	0.729433	0.0915437	1.92e-05	0.00901003	chr12	130650643				S_Shore
cg02506527	0.132283	0.0847923	-0.0474909	2.85e-07	0.00153199	chrX	39868153				Island
cg02507501	0.914271	0.8889	-0.0253715	0.000924157	0.0446276	chr13	114881968	RASA3	NM_007368	Body	S_Shelf
cg02507604	0.848404	0.810263	-0.0381414	0.000143832	0.0211493	chr12	133417259	CHFR;CHFR;CHFR;CHFR;CHFR	NM_001161346;NM_001161344;NM_001161345;NM_018223;NM_001161347	3'UTR;3'UTR;3'UTR;3'UTR;3'UTR	Island
cg02508251	0.89925	0.859821	-0.0394293	0.000305794	0.028374	chr2	153508150	PRPF40A	NM_017892	3'UTR
cg02508328	0.953558	0.927045	-0.0265131	0.000197109	0.023936	chr12	62992859				N_Shelf
cg02515422	0.04664	0.036954	-0.00968606	4.29e-05	0.0125814	chr9	120466493	TLR4;TLR4;TLR4;TLR4	NR_024169;NR_024168;NM_138554;NM_138554	Body;Body;1stExon;5'UTR
cg02515739	0.901875	0.875447	-0.0264283	0.000840403	0.0430114	chr3	140787055	SPSB4	NM_080862	Body	S_Shore
cg02516189	0.442203	0.384289	-0.057914	0.00111332	0.0480889	chr9	139268092	CARD9;CARD9;CARD9;CARD9	NM_052813;NM_052813;NM_052814;NM_052814	1stExon;5'UTR;1stExon;5'UTR	S_Shelf
cg02516234	0.952174	0.96081	0.00863553	0.000148501	0.0214671	chr12	133302159				N_Shore
cg02517524	0.06768	0.0570668	-0.0106132	0.000354973	0.0302407	chr22	23412814	RTDR1;GNAZ	NM_014433;NM_002073	Body;5'UTR	Island
cg02519751	0.425358	0.353145	-0.0722135	0.000995731	0.0460277	chr3	147126753	ZIC1	NM_003412	TSS1500	N_Shore
cg02522370	0.446683	0.375768	-0.0709149	1.01e-06	0.00303291	chrX	12992795	TMSL3;TMSB4X	NM_183049;NM_021109	TSS1500;TSS1500	N_Shore
cg02525756	0.443906	0.400276	-0.0436304	0.000574182	0.0367051	chr1	28919362	RAB42	NM_152304	5'UTR	Island
cg02528224	0.0562742	0.0446624	-0.0116118	0.000215279	0.0247616	chr5	145827708	TCERG1;TCERG1	NM_006706;NM_001040006	Body;Body	S_Shore
cg02529035	0.0685288	0.0589257	-0.00960317	0.00115002	0.0488088	chr2	220377885	ACCN4;ACCN4	NM_182847;NM_018674	TSS1500;TSS1500	Island
cg02532853	0.925996	0.939976	0.0139796	0.000103949	0.0185717	chr21	40141756	NCRNA00114;NCRNA00114	NR_027065;NR_027066	Body;TSS1500
cg02533736	0.899998	0.882024	-0.0179737	0.000319883	0.0289346	chr15	40825045	MRPL42P5	NR_002208	TSS1500
cg02533866	0.453428	0.410327	-0.0431013	0.00121266	0.0499127	chrX	37545375	XK	NM_021083	1stExon	Island
cg02537106	0.222871	0.190476	-0.0323948	0.000105893	0.0186811	chr6	27441298	ZNF184	NM_007149	TSS1500	S_Shore
cg02538330	0.387676	0.339265	-0.0484109	0.000344879	0.0297674	chrX	47004146	NDUFB11;RBM10;NDUFB11;RBM10;NDUFB11;NDUFB11	NR_024234;NM_152856;NR_024235;NM_005676;NM_001135998;NM_019056	Body;TSS1500;Body;TSS1500;TSS200;TSS200	Island
cg02540440	0.579336	0.514924	-0.064412	0.000580357	0.0367699	chrX	39866758				Island
cg02540826	0.445813	0.398589	-0.0472237	0.00105402	0.0469981	chrX	19002582	PHKA2	NM_000292	TSS200	Island
cg02543271	0.910753	0.927671	0.0169177	0.000121778	0.0197852	chr5	170843219				N_Shelf
cg02550691	0.354543	0.248635	-0.105908	0.000250563	0.0263459	chr17	7255736	KCTD11;KCTD11	NM_001002914;NM_001002914	5'UTR;1stExon	Island
cg02551130	0.964008	0.947516	-0.0164926	0.000466258	0.0338813	chr12	129277691				N_Shelf
cg02553302	0.842736	0.813593	-0.0291425	9.23e-05	0.0175922	chr6	32019840	TNXB	NM_019105	Body
cg02554564	0.817327	0.850852	0.033525	0.000667114	0.0390223	chr12	5603131	NTF3;NTF3	NM_002527;NM_001102654	TSS200;Body	N_Shore
cg02557934	0.0621648	0.0511164	-0.0110484	0.000882709	0.0437452	chr15	22893569	CYFIP1	NM_014608	5'UTR	Island
cg02563137	0.449013	0.380489	-0.0685236	0.00051267	0.035003	chr5	140778546	PCDHGA4;PCDHGB5;PCDHGA6;PCDHGA1;PCDHGA8;PCDHGA5;PCDHGB1;PCDHGB5;PCDHGB4;PCDHGA3;PCDHGA2;PCDHGA7;PCDHGB2;PCDHGB3	NM_018917;NM_032099;NM_018919;NM_018912;NM_032088;NM_018918;NM_018922;NM_018925;NM_003736;NM_018916;NM_018915;NM_018920;NM_018923;NM_018924	Body;1stExon;Body;Body;Body;Body;Body;1stExon;Body;Body;Body;Body;Body;Body	N_Shore
cg02563600	0.872749	0.841946	-0.0308037	4.68e-05	0.0131511	chr16	85675028	KIAA0182;KIAA0182	NM_001134473;NM_014615	5'UTR;Body	Island
cg02564299	0.949937	0.938173	-0.0117637	0.00121197	0.0499127	chr3	114130829	ZBTB20;ZBTB20;ZBTB20;ZBTB20;ZBTB20;ZBTB20	NM_001164345;NM_001164346;NM_001164347;NM_001164344;NM_015642;NM_001164343	5'UTR;5'UTR;5'UTR;5'UTR;5'UTR;5'UTR
cg02567182	0.958519	0.945927	-0.0125925	8.62e-05	0.0171029	chr8	94746420	RBM12B	NM_203390	Body
cg02568716	0.961239	0.949491	-0.0117483	0.000122499	0.0197941	chr12	117113346
cg02569458	0.226308	0.137764	-0.088544	4.73e-06	0.00505177	chr12	86230093	RASSF9;RASSF9	NM_005447;NM_005447	5'UTR;1stExon
cg02569613	0.257602	0.218909	-0.0386924	0.000542095	0.0357302	chr10	50323127	C10orf72;C10orf72	NM_001031746;NM_144984	Body;Body	N_Shore
cg02570223	0.151487	0.119603	-0.0318836	0.000717225	0.040169	chr19	38210840	ZNF607	NM_032689	TSS200	S_Shore
cg02573468	0.436059	0.364879	-0.0711809	0.000135188	0.0205201	chr15	41224537	DLL4	NM_019074	Body	S_Shore
cg02573613	0.501296	0.423424	-0.0778719	0.00022661	0.0252424	chrX	48814806	OTUD5;OTUD5;OTUD5;OTUD5	NM_001136159;NM_017602;NM_001136158;NM_001136157	5'UTR;1stExon;1stExon;1stExon	Island
cg02574374	0.929338	0.898326	-0.0310114	0.00078533	0.0417499	chr10	114163611	ACSL5;ACSL5;ACSL5	NM_016234;NM_203379;NM_203380	Body;Body;Body
cg02577849	0.0355565	0.0295654	-0.00599115	0.000175951	0.0228652	chr5	64777678	ADAMTS6;ADAMTS6	NM_197941;NM_197941	1stExon;5'UTR
cg02578391	0.0727285	0.0642991	-0.00842948	0.00117418	0.0491991	chr1	8877013	RERE;RERE	NM_012102;NM_001042681	5'UTR;5'UTR	Island
cg02578476	0.11536	0.0799945	-0.0353654	4.22e-08	0.00064851	chr7	99064011	ATP5J2;ATP5J2;ATP5J2;ATP5J2	NM_001003714;NM_004889;NM_001039178;NM_001003713	TSS1500;TSS1500;TSS1500;TSS1500	S_Shore
cg02579377	0.722548	0.665928	-0.0566201	0.000749478	0.0409182	chr16	85047901				S_Shelf
cg02583282	0.910738	0.927865	0.0171263	9.84e-05	0.0181025	chr3	194835581	C3orf21	NM_152531	Body
cg02583841	0.891932	0.847265	-0.0446674	0.000225496	0.0252226	chr19	21269097	ZNF714	NM_182515	5'UTR	S_Shelf
cg02584377	0.920635	0.903719	-0.0169166	0.00099645	0.0460465	chr12	122489545	BCL7A;BCL7A	NM_001024808;NM_020993	Body;Body
cg02585098	0.0408467	0.0340255	-0.00682119	0.0001985	0.024004	chr10	102672293	FAM178A;FAM178A;FAM178A	NM_001136123;NM_018121;NR_024245	TSS200;TSS200;TSS200	N_Shore
cg02586883	0.2347	0.181978	-0.0527228	1.78e-05	0.00880712	chrX	21393898	CNKSR2;CNKSR2;CNKSR2;CNKSR2	NM_001168649;NM_001168648;NM_014927;NM_001168647	Body;Body;Body;Body	S_Shore
cg02592133	0.60047	0.537843	-0.0626273	0.000943341	0.0450254	chr2	99526035	C2orf55	NM_207362	5'UTR
cg02600514	0.877195	0.906683	0.0294876	0.000112759	0.019216	chr16	67472499	ATP6V0D1	NM_004691	Body
cg02605173	0.134628	0.107108	-0.0275202	0.000848438	0.0431257	chr19	7566312	C19orf45	NM_198534	Body	Island
cg02607237	0.674718	0.616345	-0.0583735	6.35e-05	0.0150329	chr10	134801360				N_Shelf
cg02609749	0.123215	0.105005	-0.0182093	0.00116762	0.0490893	chr16	89786786	C16orf7;ZNF276;ZNF276	NM_004913;NM_001113525;NM_152287	Body;TSS1500;TSS1500	N_Shore
cg02610898	0.0410589	0.0339877	-0.00707118	0.000675405	0.0392123	chr3	128400220				S_Shore
cg02611240	0.179457	0.141366	-0.0380908	0.000374157	0.0308745	chr12	72149634	RAB21	NM_014999	Body	S_Shore
cg02615131	0.565633	0.547282	-0.0183513	0.000544088	0.0357787	chrX	152066735				Island
cg02621032	0.213154	0.156191	-0.0569625	1.34e-05	0.00777707	chr3	75834525	ZNF717	NM_001128223	TSS1500	Island
cg02623256	0.456327	0.420569	-0.0357579	0.000217882	0.0248709	chrX	24483231	PDK3;PDK3	NM_005391;NM_001142386	TSS200;TSS200	Island
cg02623471	0.203469	0.165516	-0.0379529	0.00049117	0.0343883	chr8	27850313	SCARA5	NM_173833	TSS200
cg02623604	0.284531	0.207917	-0.0766138	0.000124572	0.0199589	chrX	150067276	CD99L2;CD99L2;CD99L2	NM_134446;NM_031462;NM_134445	TSS200;TSS200;TSS200	Island
cg02628202	0.381812	0.307639	-0.0741727	4.1e-05	0.0123536	chr14	93215207	LGMN;LGMN	NM_005606;NM_001008530	TSS200;TSS200
cg02629093	0.932949	0.895587	-0.037362	3.56e-05	0.0116591	chr12	3945885	PARP11	NM_020367	Body	N_Shelf
cg02631126	0.562154	0.458823	-0.103331	0.000455571	0.0335437	chr6	28058918	ZSCAN12L1	NR_024063	TSS200
cg02632742	0.956823	0.940721	-0.0161016	6.63e-06	0.00581781	chr2	60187357
cg02634027	0.08027	0.0693279	-0.0109422	0.000951978	0.0452524	chr1	116695026				S_Shore
cg02634712	0.0811813	0.0705644	-0.0106169	0.00099918	0.0461011	chr18	19750909	GATA6	NM_005257	5'UTR	Island
cg02635869	0.143382	0.123526	-0.0198562	0.000969736	0.0456203	chr21	36262100	RUNX1;RUNX1;RUNX1	NM_001001890;NM_001122607;NM_001754	TSS1500;TSS1500;Body	Island
cg02636041	0.0815101	0.0671206	-0.0143895	0.000770324	0.0414268	chr10	43698008	RASGEF1A	NM_145313	Body	Island
cg02639793	0.581939	0.551708	-0.0302309	0.00116282	0.0490069	chrX	70273113				Island
cg02642298	0.473851	0.423074	-0.0507775	0.000334952	0.0294362	chr2	55509105	PRDXDD1P	NR_027258	TSS1500	N_Shore
cg02645368	0.382447	0.324066	-0.0583808	9.52e-05	0.017827	chr10	135051233	VENTX	NM_014468	TSS200	Island
cg02646073	0.401872	0.356786	-0.0450855	0.000262753	0.0267722	chr5	139619584	C5orf32	NM_032412	Body
cg02652344	0.964456	0.953983	-0.010473	0.000391927	0.0315196	chr9	123553595	FBXW2	NM_012164	5'UTR	N_Shore
cg02657828	0.808167	0.849002	0.0408356	0.00120202	0.0497565	chr16	86703935
cg02658739	0.0526931	0.067989	0.0152959	2.88e-05	0.010776	chr5	72143916	TNPO1;TNPO1	NM_002270;NM_153188	Body;TSS200	Island
cg02662604	0.934475	0.916928	-0.0175469	0.000691905	0.039657	chr16	1603505	IFT140;TMEM204	NM_014714;NM_024600	Body;Body	N_Shore
cg02666257	0.0326758	0.0282325	-0.00444333	0.000467588	0.0339306	chr11	128627260	FLI1;FLI1	NM_002017;NM_001167681	Body;5'UTR
cg02666610	0.381996	0.305097	-0.0768992	0.000341788	0.0296672	chr11	67499431
cg02668261	0.95938	0.938526	-0.0208538	8.46e-05	0.0169635	chr8	660158	ERICH1	NM_207332	Body	N_Shelf
cg02671540	0.0522714	0.0435824	-0.00868901	0.000371443	0.0307972	chr2	61244799	PEX13;PUS10	NM_002618;NM_144709	TSS200;5'UTR
cg02673636	0.371709	0.337054	-0.0346545	6.4e-05	0.0150527	chr1	109647056				S_Shelf
cg02674588	0.087143	0.0721424	-0.0150006	0.000411878	0.0322261	chr19	17982716	SLC5A5	NM_000453	TSS200	Island
cg02675859	0.284236	0.256955	-0.0272815	0.000113293	0.0192556	chr17	76227227	LOC283999	NM_001145529	TSS200	N_Shore
cg02676167	0.077333	0.0548231	-0.0225098	0.0010006	0.0461076	chr2	66810606				S_Shore
cg02676580	0.850369	0.824588	-0.0257814	0.000178152	0.0230028	chr16	30889049				S_Shelf
cg02680314	0.333138	0.289083	-0.0440548	3.1e-05	0.0110888	chr16	3097387	MMP25	NM_022468	Body	S_Shore
cg02689072	0.906453	0.88686	-0.0195922	0.000640099	0.0383479	chr4	802844	CPLX1	NM_006651	Body	S_Shelf
cg02690169	0.590895	0.551959	-0.0389361	2.63e-05	0.0103858	chr18	14430704				Island
cg02691343	0.889916	0.853408	-0.0365084	8.89e-05	0.0173233	chr3	105071374				N_Shore
cg02693068	0.476909	0.450124	-0.0267855	0.00111437	0.0480976	chrX	39941630	BCOR;BCOR;BCOR;BCOR	NM_001123384;NM_017745;NM_001123385;NM_001123383	5'UTR;5'UTR;5'UTR;5'UTR	N_Shore
cg02693210	0.353882	0.309359	-0.0445229	0.000291372	0.0278913	chr5	173008882	LOC285593	NR_027108	Body
cg02695343	0.110573	0.0934347	-0.0171379	0.000923633	0.0446163	chr12	6881595	LAG3	NM_002286	TSS200	N_Shore
cg02695349	0.716262	0.662687	-0.0535745	0.000404781	0.0320076	chr7	38269241	STARD3NL	NM_032016	3'UTR
cg02697423	0.0740866	0.064636	-0.00945064	0.000778997	0.0415906	chr1	168105857	GPR161	NM_153832	TSS1500	Island
cg02699461	0.0403644	0.0347256	-0.00563879	0.000842637	0.0430467	chr10	120925349	SFXN4	NM_213649	TSS200	Island
cg02700328	0.946795	0.918751	-0.0280443	0.000495394	0.0344779	chr2	222432475	EPHA4	NM_004438	Body	N_Shelf
cg02703235	0.895346	0.91656	0.0212144	0.000574807	0.0367183	chr6	30123198	TRIM10;TRIM10	NM_006778;NM_052828	Body;Body
cg02705918	0.199525	0.158056	-0.0414692	1.49e-06	0.00344467	chr12	114087236
cg02711268	0.346066	0.391467	0.0454002	0.00119347	0.0495819	chr6	106808110				N_Shore
cg02712878	0.66767	0.607247	-0.0604239	8e-05	0.0165313	chr3	138327370	FAIM;FAIM;FAIM;FAIM	NM_001033032;NM_001033030;NM_001033031;NM_018147	TSS200;TSS200;TSS200;TSS1500	N_Shore
cg02713524	0.0926281	0.0779672	-0.0146608	6.69e-05	0.0154307	chr19	1766145	ONECUT3	NM_001080488	Body	Island
cg02714492	0.605857	0.547729	-0.0581279	0.000657515	0.03886	chrX	68836610	EDA;EDA;EDA;EDA;EDA;EDA;EDA	NM_001005611;NM_001005612;NM_001399;NM_001005609;NM_001005611;NM_001005615;NM_001005610	3'UTR;Body;Body;Body;1stExon;Body;Body	Island
cg02716450	0.727803	0.767822	0.0400193	0.000105802	0.0186755	chr16	28638775				S_Shelf
cg02719154	0.242959	0.205778	-0.0371806	0.000833296	0.0428786	chr4	111533823				S_Shore
cg02721858	0.783242	0.754367	-0.0288752	0.000298889	0.0281497	chr4	99847037	EIF4E;EIF4E;EIF4E	NM_001130678;NM_001968;NM_001130679	Body;Body;Body	N_Shelf
cg02722434	0.770393	0.723362	-0.0470308	0.000659372	0.0388762	chr15	91362469				Island
cg02722596	0.512125	0.409523	-0.102602	5.12e-05	0.0136162	chr5	140762957	PCDHGA4;PCDHGA7;PCDHGA6;PCDHGA1;PCDHGA5;PCDHGB1;PCDHGA3;PCDHGA2;PCDHGB2;PCDHGA7;PCDHGB3	NM_018917;NM_032087;NM_018919;NM_018912;NM_018918;NM_018922;NM_018916;NM_018915;NM_018923;NM_018920;NM_018924	Body;1stExon;Body;Body;Body;Body;Body;Body;Body;1stExon;Body	N_Shore
cg02723311	0.128664	0.112121	-0.0165435	0.000425043	0.0327336	chrX	13707135	RAB9A	NM_004251	TSS1500	Island
cg02725885	0.185847	0.15842	-0.0274275	0.000595451	0.037115	chr19	291239	PPAP2C;PPAP2C;PPAP2C	NM_003712;NM_177526;NM_177543	Body;5'UTR;TSS200	Island
cg02727916	0.932711	0.909546	-0.0231652	1.42e-07	0.00107467	chr10	99535369				S_Shelf
cg02732193	0.0464176	0.0390237	-0.00739392	0.000217946	0.0248718	chr16	2977125	FLYWCH1;FLYWCH1	NM_020912;NM_032296	5'UTR;5'UTR
cg02734755	0.27108	0.237965	-0.0331151	0.00080348	0.0421669	chrX	53710671	HUWE1	NM_031407	5'UTR	Island
cg02736602	0.126969	0.104927	-0.0220413	0.00107676	0.0474072	chr1	197744226	DENND1B;DENND1B	NM_001142795;NM_144977	Body;Body	Island
cg02737621	0.329258	0.293919	-0.0353382	0.000380067	0.031124	chr1	28585395	SESN2	NM_031459	TSS1500	N_Shore
cg02746842	0.812516	0.774901	-0.0376147	0.000282044	0.027573	chr2	219830866				S_Shelf
cg02747280	0.958628	0.96759	0.00896206	0.00040674	0.0320603	chr16	89202817	ACSF3;ACSF3;ACSF3	NM_174917;NR_023316;NM_001127214	Body;Body;Body
cg02748089	0.976217	0.967055	-0.00916206	0.000891346	0.0439226	chr16	78540172	WWOX	NM_016373	Body
cg02755603	0.039675	0.0309694	-0.00870564	5.4e-05	0.0140202	chr20	18548475	LOC388789	NR_015432	Body	S_Shore
cg02756856	0.881701	0.827027	-0.0546737	0.000388947	0.0314409	chr7	130130320	MESTIT1;MEST;MEST	NR_004382;NM_177524;NM_177525	Body;5'UTR;TSS1500	N_Shore
cg02756939	0.272347	0.218023	-0.0543238	0.000875514	0.0436542	chr1	211556576	C1orf97	NR_026761	Body	S_Shore
cg02758155	0.145945	0.122197	-0.0237482	0.000968368	0.045597	chr6	24775011	GMNN	NM_015895	TSS200	N_Shore
cg02758674	0.111897	0.0803727	-0.0315241	0.000181396	0.0231766	chr11	33795236	FBXO3;FBXO3	NM_012175;NM_033406	Body;Body	N_Shore
cg02760293	0.781562	0.683164	-0.0983978	2.01e-07	0.00134432	chr5	146258785	PPP2R2B;PPP2R2B;PPP2R2B;PPP2R2B;PPP2R2B;PPP2R2B;PPP2R2B	NM_181674;NM_181677;NM_181678;NM_181675;NM_181676;NM_004576;NM_001127381	5'UTR;Body;5'UTR;TSS1500;Body;TSS1500;TSS1500	S_Shore
cg02761568	0.246261	0.209303	-0.0369581	0.000716077	0.0401384	chr6	13924934	RNF182;RNF182;RNF182;RNF182	NM_001165034;NM_152737;NM_001165033;NM_001165032	5'UTR;TSS200;TSS1500;TSS200	N_Shore
cg02762063	0.929657	0.916432	-0.0132249	0.000181524	0.0231766	chr2	796536
cg02763101	0.0529808	0.0338104	-0.0191704	0.000686777	0.0395358	chr19	56904945	ZNF582	NM_144690	TSS200	Island
cg02763888	0.942934	0.956854	0.0139197	6.62e-06	0.00581781	chrX	134427883	ZNF75D	NM_007131	Body	N_Shore
cg02764006	0.85727	0.835457	-0.0218133	0.000434782	0.0329824	chr17	65029280	CACNG4	NM_014405	3'UTR
cg02768013	0.82796	0.800048	-0.0279124	0.000587841	0.0369163	chr19	42902024				S_Shore
cg02770794	0.328917	0.232154	-0.0967626	5.25e-05	0.0138163	chrX	39872204				Island
cg02773403	0.938974	0.912124	-0.0268498	0.000927097	0.0446844	chr10	62053458	ANK3	NM_020987	Body
cg02776659	0.145405	0.0922216	-0.0531831	0.000683461	0.0394574	chr21	47717406	C21orf57	NM_058181	Body	Island
cg02778245	0.118191	0.0959155	-0.0222753	0.0005054	0.0348474	chr7	130419514	KLF14	NM_138693	TSS1500	S_Shore
cg02778334	0.0681908	0.0593939	-0.00879692	0.000404101	0.0319849	chr6	31864682	EHMT2;EHMT2	NM_006709;NM_025256	Body;Body	N_Shore
cg02783086	0.151798	0.118871	-0.0329268	0.000549604	0.0359848	chr13	53424812				N_Shore
cg02784956	0.950731	0.962577	0.0118459	0.00119898	0.0496904	chr3	33619441	CLASP2	NM_015097	Body
cg02787306	0.0945686	0.0835966	-0.0109719	0.000497187	0.0345443	chr17	34957963	MRM1	NM_024864	TSS200	Island
cg02791903	0.079071	0.0640046	-0.0150664	0.000201589	0.0241743	chr6	31126284	CCHCR1;CCHCR1;TCF19;TCF19;CCHCR1	NM_001105564;NM_001105563;NM_001077511;NM_007109;NM_019052	TSS1500;TSS1500;TSS200;TSS200;TSS1500	Island
cg02791948	0.240945	0.13821	-0.102735	1.78e-06	0.00355211	chrX	153236083	HCFC1	NM_005334	Body	Island
cg02796390	0.776147	0.807789	0.0316414	0.00111191	0.0480757	chr20	3726190	HSPA12B	NM_052970	Body
cg02796420	0.927159	0.899368	-0.0277908	0.000609924	0.0374983	chr2	100016281	EIF5B	NM_015904	3'UTR
cg02796638	0.85385	0.898599	0.0447493	5.66e-05	0.0143079	chr7	155142689				Island
cg02796939	0.815211	0.758135	-0.0570757	0.000396592	0.0316463	chr17	80545125	FOXK2	NM_004514	Body	N_Shore
cg02803819	0.933828	0.920778	-0.0130502	0.00058167	0.0367793	chr7	27141067	HOXA2	NM_006735	Body	N_Shelf
cg02804166	0.299873	0.262884	-0.0369893	0.00102401	0.0465864	chrX	133506996	PHF6;PHF6;PHF6	NM_001015877;NM_032458;NM_032335	TSS1500;TSS1500;TSS1500	N_Shore
cg02808829	0.135056	0.109576	-0.0254801	0.000551591	0.0360448	chr20	34286564	ROMO1;NFS1	NM_080748;NM_021100	TSS1500;Body	N_Shore
cg02812036	0.0622155	0.073994	0.0117785	0.00121309	0.0499127	chr17	7198515	YBX2	NM_015982	TSS1500	N_Shore
cg02812809	0.874142	0.838754	-0.0353882	0.000733346	0.0405224	chr19	39361447	RINL	NM_198445	Body	S_Shore
cg02815835	0.788041	0.832167	0.0441258	0.000122639	0.0198025	chr6	25710694
cg02818910	0.937445	0.918389	-0.0190561	0.000287735	0.0277696	chr2	1941247	MYT1L	NM_015025	Body	Island
cg02819256	0.490563	0.432334	-0.0582287	0.000173145	0.022763	chrX	152938698	PNCK;PNCK	NM_001039582;NM_001135740	Body;1stExon	Island
cg02821380	0.351741	0.302408	-0.0493335	2.08e-06	0.00365941	chrX	135579081	HTATSF1;HTATSF1	NM_014500;NM_001163280	TSS1500;TSS200	Island
cg02822108	0.585744	0.677732	0.091988	1.06e-06	0.00311292	chr12	126718414
cg02824983	0.776574	0.733676	-0.0428978	0.000430709	0.0328578	chr15	38659681
cg02830187	0.323977	0.268461	-0.0555167	9.79e-06	0.00686275	chrX	152906667	DUSP9	NM_001395	TSS1500	N_Shore
cg02834909	0.446371	0.35878	-0.0875913	0.000720905	0.0402589	chr3	46759438	PRSS50	NM_013270	TSS200	Island
cg02835561	0.924993	0.88925	-0.0357439	0.000403539	0.0319634	chr1	95363073	CNN3	NM_001839	3'UTR
cg02837488	0.058899	0.0421925	-0.0167065	0.000310973	0.0285726	chr7	73868870	GTF2IRD1;GTF2IRD1	NM_016328;NM_005685	5'UTR;5'UTR	S_Shore
cg02838608	0.0582745	0.0459029	-0.0123716	2.59e-05	0.0103402	chr17	47438799	ZNF652;ZNF652	NM_001145365;NM_014897	5'UTR;5'UTR	N_Shore
cg02839802	0.930977	0.904148	-0.0268298	0.000248494	0.0263087	chr22	38963969	DMC1	NM_007068	Body	N_Shore
cg02843687	0.0351837	0.0292217	-0.00596201	0.000249041	0.0263103	chr1	197169957	ZBTB41	NM_194314	TSS1500	N_Shore
cg02852597	0.0479377	0.0414381	-0.00649965	0.000497258	0.0345443	chr6	42715360	TBCC	NM_003192	TSS1500	S_Shore
cg02852791	0.707167	0.613117	-0.0940508	7.71e-06	0.00623012	chr16	710674	WDR90	NM_145294	Body	N_Shore
cg02854536	0.126101	0.109098	-0.0170028	0.000897889	0.0440887	chr11	119227876	USP2;USP2	NM_004205;NM_171997	Body;Body	S_Shore
cg02856475	0.911191	0.893795	-0.0173963	0.000306135	0.0283806	chr17	46005612	SP2	NM_003110	3'UTR
cg02861260	0.931596	0.91565	-0.0159457	0.000265551	0.0269066	chr13	113614315
cg02861504	0.895903	0.837549	-0.0583544	0.000470726	0.034058	chr1	207144367	FCAMR;FCAMR;FCAMR;FCAMR	NM_032029;NM_001170631;NM_001122979;NM_001122980	TSS1500;TSS1500;TSS1500;TSS1500
cg02863135	0.899487	0.871	-0.0284871	0.00107799	0.0474409	chr2	101740862	TBC1D8	NM_001102426	Body
cg02865717	0.320827	0.271536	-0.049291	2.02e-05	0.00921456	chr6	155053990	RBM16	NM_014892	TSS1500	N_Shore
cg02866152	0.772819	0.845744	0.0729246	2.37e-06	0.00376943	chr20	62795846	MYT1;MYT1	NM_004535;NM_004535	5'UTR;1stExon
cg02868338	0.147279	0.124522	-0.0227571	0.000721093	0.0402644	chr8	145133133	EXOSC4	NM_019037	TSS1500	N_Shore
cg02870950	0.245836	0.204512	-0.0413247	0.000177713	0.0229742	chr10	46168231	ANUBL1;ANUBL1;ANUBL1;ANUBL1	NM_174890;NM_174890;NM_001128324;NM_001128324	5'UTR;1stExon;1stExon;5'UTR	Island
cg02872545	0.055986	0.0462403	-0.00974568	0.000117344	0.0194969	chr6	30923697				S_Shore
cg02875015	0.660526	0.575795	-0.0847308	0.000188974	0.0235677	chr4	187074031	FAM149A;FAM149A	NM_015398;NM_001006655	Body;Body
cg02875297	0.36046	0.318306	-0.0421536	0.00045193	0.0334587	chr9	5304611	RLN2;RLN2	NM_005059;NM_134441	TSS200;TSS200	S_Shore
cg02875787	0.201567	0.176093	-0.0254741	0.00102395	0.0465864	chr10	71562858	COL13A1;COL13A1;COL13A1;COL13A1;COL13A1;COL13A1;COL13A1;COL13A1;COL13A1;COL13A1;COL13A1;COL13A1;COL13A1;COL13A1;COL13A1;COL13A1;COL13A1;COL13A1;COL13A1;COL13A1	NM_080798;NM_080809;NM_080800;NM_080811;NM_080810;NM_080799;NM_080813;NM_005203;NM_080815;NM_080807;NM_080801;NM_080808;NM_080814;NM_080802;NM_080812;NM_080805;NM_080806;NM_080804;NM_080803;NM_001130103	Body;Body;Body;Body;Body;Body;Body;Body;Body;Body;Body;Body;Body;Body;Body;Body;Body;Body;Body;Body	Island
cg02875805	0.961693	0.9488	-0.0128921	0.00021845	0.0248975	chr21	37527189				N_Shore
cg02875953	0.124862	0.102189	-0.0226732	0.00034715	0.0299114	chr22	24989212	GGT1;C22orf36	NM_013430;NM_207644	5'UTR;TSS200	Island
cg02878891	0.123877	0.0985252	-0.025352	8.32e-05	0.016823	chr2	102090444	RFX8	NM_001145664	5'UTR	Island
cg02880119	0.742315	0.62014	-0.122175	0.000153856	0.0218116	chr16	3481970
cg02880877	0.689085	0.768358	0.0792731	0.000995745	0.0460277	chr6	125623484	HDDC2	NM_016063	TSS1500	S_Shore
cg02888166	0.641418	0.620674	-0.0207442	0.000388997	0.0314409	chr14	101291440	MEG3;MEG3;MEG3	NR_002766;NR_003531;NR_003530	TSS1500;TSS1500;TSS1500	N_Shore
cg02889869	0.846113	0.775272	-0.0708415	0.00105414	0.0469981	chr10	33384895
cg02891728	0.903142	0.86736	-0.0357821	9.91e-05	0.0181741	chr7	151088236	WDR86	NM_198285	Body
cg02893490	0.949547	0.939492	-0.0100555	9.55e-05	0.0178485	chr16	68014110	DPEP3;DPEP3	NM_022357;NM_001129758	1stExon;1stExon	Island
cg02893550	0.342343	0.263968	-0.0783752	0.000348135	0.0299327	chr16	89119418				Island
cg02897537	0.152016	0.129684	-0.022332	0.00111071	0.0480613	chr10	124893832				N_Shore
cg02898665	0.799293	0.740506	-0.0587871	0.000685517	0.0395211	chr8	55368762				N_Shore
cg02900743	0.942459	0.926851	-0.0156081	0.00105432	0.0470013	chr1	232614738	SIPA1L2	NM_020808	Body
cg02901006	0.273526	0.222163	-0.051363	0.000160899	0.0221678	chr19	8117024	CCL25	NM_005624	TSS1500	S_Shore
cg02904184	0.242722	0.175124	-0.0675983	4.86e-05	0.0134177	chrX	40126247				N_Shore
cg02905052	0.927027	0.937913	0.0108851	0.00090319	0.0442039	chr11	67783257	ALDH3B1;ALDH3B1;ALDH3B1	NM_001161473;NM_000694;NM_001030010	Body;Body;Body
cg02907117	0.873486	0.903473	0.0299871	4.81e-05	0.0133667	chr12	132983589				Island
cg02908120	0.90985	0.875891	-0.0339592	0.000937758	0.0449215	chr16	71321318	FTSJD1;FTSJD1	NM_018348;NM_001099642	5'UTR;5'UTR	N_Shore
cg02909929	0.892257	0.852252	-0.0400046	6.54e-05	0.0152733	chr10	72358510	PRF1;PRF1	NM_001083116;NM_005041	Body;Body	N_Shore
cg02910101	0.908713	0.923484	0.0147704	0.000213077	0.0246953	chr3	159602510	SCHIP1	NM_014575	Body
cg02910180	0.101622	0.0867035	-0.0149181	3.32e-05	0.0113945	chr11	71955299	PHOX2A	NM_005169	TSS200	Island
cg02912379	0.789911	0.751264	-0.0386467	0.00100595	0.0462107	chr1	145054067	PDE4DIP	NM_022359	Body
cg02913521	0.738773	0.708176	-0.0305964	0.000904278	0.0442158	chr2	131792238	ARHGEF4;ARHGEF4	NM_032995;NM_015320	Body;Body	Island
cg02914652	0.647574	0.563137	-0.084437	0.000170839	0.0226759	chr12	4417142
cg02915422	0.308346	0.269277	-0.0390689	0.00100116	0.0461076	chrX	150863331				Island
cg02916470	0.202847	0.168835	-0.0340127	2.22e-05	0.00961084	chr10	17659454	PTPLA	NM_014241	TSS200	Island
cg02921269	0.123131	0.0917807	-0.0313498	2.89e-05	0.0107816	chr14	75894323	JDP2;JDP2;JDP2	NM_001135047;NM_001135048;NM_130469	TSS200;TSS1500;TSS1500	Island
cg02921617	0.832875	0.864885	0.0320097	0.00103083	0.04664	chr16	326673	RGS11;RGS11	NM_003834;NM_183337	TSS1500;TSS1500	S_Shore
cg02921634	0.889348	0.870785	-0.0185635	0.000237638	0.0257862	chr21	43109546	NCRNA00111	NR_024367	Body	Island
cg02922808	0.900729	0.916439	0.01571	6.18e-05	0.0149326	chr16	89678825	DPEP1	NM_001128141	TSS1500
cg02926769	0.937018	0.911095	-0.0259232	2.18e-05	0.0095679	chr16	88942358	CBFA2T3;CBFA2T3	NM_175931;NM_005187	3'UTR;3'UTR	N_Shore
cg02927042	0.885621	0.836499	-0.0491226	3.26e-05	0.011318	chr1	21476669	EIF4G3	NM_003760	5'UTR
cg02931753	0.139179	0.122742	-0.0164364	0.00064766	0.0386069	chr4	154074737	TRIM2	NM_001130067	5'UTR	Island
cg02932689	0.0940497	0.0754373	-0.0186125	1.2e-05	0.00742077	chr16	87425223	FBXO31;MAP1LC3B	NR_024568;NM_022818	Body;TSS1500	Island
cg02936043	0.546169	0.516412	-0.029757	0.000612962	0.0375587	chr16	67518956	AGRP	NM_001138	TSS1500	S_Shelf
cg02938958	0.3979	0.354124	-0.0437755	0.000852263	0.0431866	chrX	25022847	ARX	NM_139058	Body	Island
cg02939364	0.300783	0.223228	-0.0775552	0.000243015	0.0260465	chrX	18443708	CDKL5	NM_003159	TSS200	Island
cg02944578	0.678909	0.652557	-0.0263522	0.000595734	0.0371275	chr3	93689422	PROS1	NM_000313	Body	N_Shelf
cg02944617	0.664123	0.607528	-0.0565946	0.000634893	0.0382485	chr16	88566748	ZFPM1	NM_153813	Body	N_Shelf
cg02949523	0.843555	0.793923	-0.049632	0.0001	0.0182605	chr13	111334467	CARS2	NM_024537	Body	S_Shelf
cg02953769	0.940725	0.909727	-0.0309978	6.29e-05	0.0149912	chr6	56591641	DST;DST;DST;DST	NM_001144770;NM_183380;NM_001144771;NM_001144769	Body;Body;Body;Body
cg02955343	0.490753	0.561649	0.0708959	0.000177151	0.0229467	chr12	3598853				N_Shore
cg02957197	0.932115	0.893898	-0.0382169	2.52e-07	0.0014848	chr1	26449233	PDIK1L;PDIK1L;PDIK1L	NM_152835;NR_026686;NR_026685	3'UTR;Body;Body
cg02957918	0.0523844	0.044944	-0.00744041	0.00101309	0.0463589	chr6	30180785	TRIM26	NM_003449	5'UTR	N_Shore
cg02959688	0.960853	0.948008	-0.0128454	0.000901941	0.0441891	chr6	36283929	C6orf222	NM_001010903	3'UTR
cg02960777	0.802909	0.755332	-0.0475773	0.000272844	0.0272159	chr7	77562848	PHTF2;PHTF2;PHTF2	NM_001127358;NM_001127357;NM_020432	Body;Body;Body
cg02963119	0.507902	0.402514	-0.105388	0.00119889	0.0496904	chr16	450970	DECR2	NM_020664	TSS1500	Island
cg02966404	0.944199	0.926784	-0.0174151	0.000204359	0.0242981	chr7	47631325
cg02966722	0.219536	0.180967	-0.038569	0.000338785	0.0295648	chr15	34876471	GOLGA8B	NR_027410	TSS1500	S_Shore
cg02971902	0.419659	0.379377	-0.0402818	0.000900119	0.0441329	chrX	135991927				Island
cg02977575	0.595245	0.522731	-0.0725142	0.000210803	0.0245773	chr1	156046832	MEX3A	NM_001093725	Body	Island
cg02981003	0.295201	0.157544	-0.137657	0.000742635	0.040768	chr10	134917911	GPR123	NM_001083909	Body	N_Shore
cg02987368	0.956681	0.930896	-0.0257841	0.000122456	0.0197941	chr8	1605546	DLGAP2	NM_004745	Body
cg02989351	0.234597	0.202621	-0.0319763	0.000635483	0.0382583	chr2	9770584	YWHAQ	NM_006826	5'UTR	Island
cg02990567	0.0365471	0.0302574	-0.00628969	0.000349921	0.0299994	chr6	33266961	RGL2;RGL2;RGL2	NM_004761;NR_028387;NM_004761	5'UTR;Body;1stExon	Island
cg02993069	0.200327	0.140677	-0.0596501	0.000314516	0.0286963	chr1	36786777	C1orf113;C1orf113	NM_001162530;NM_024676	3'UTR;3'UTR	Island
cg02993250	0.0662254	0.0583653	-0.00786014	4.82e-05	0.0133667	chr10	5726650	C10orf18	NM_017782	TSS200	Island
cg02994187	0.317831	0.265643	-0.0521879	0.000812049	0.0423914	chr6	30431860				Island
cg02994943	0.542726	0.519859	-0.0228668	0.000880561	0.0437171	chrX	154033409	MPP1;MPP1;MPP1;MPP1	NM_001166462;NM_002436;NM_001166461;NM_001166460	5'UTR;Body;Body;Body	Island
cg02995295	0.150624	0.123	-0.0276238	0.00018261	0.0232593	chr13	51796962	FAM124A	NM_145019	Body	S_Shore
cg02996269	0.114365	0.139709	0.0253445	0.000155019	0.0218815	chr4	106394692	PPA2;PPA2;PPA2;PPA2;PPA2	NM_006903;NM_176867;NM_001034191;NM_176869;NM_176866	Body;Body;Body;Body;Body	Island
cg02997061	0.21996	0.16784	-0.0521201	0.000188922	0.0235677	chrX	40126573				Island
cg02997409	0.874782	0.844192	-0.0305901	0.000296561	0.0280806	chr10	4066531
cg02997983	0.175469	0.108879	-0.0665906	4.41e-05	0.0127642	chr19	21646781				S_Shore
cg02998240	0.844487	0.791131	-0.0533566	0.000117533	0.0194969	chr1	16508668
cg03002479	0.137238	0.120563	-0.0166751	0.0011283	0.0483796	chr7	143106004	EPHA1	NM_005232	TSS200
cg03003009	0.0416045	0.033541	-0.00806357	0.00057332	0.0366907	chr4	17616265	MED28	NM_025205	TSS200	Island
cg03004270	0.964373	0.950292	-0.0140807	0.000631879	0.0381848	chr14	65747480				S_Shore
cg03007034	0.0569544	0.0491608	-0.00779362	0.00103414	0.0466755	chr22	46068330	ATXN10;ATXN10	NM_001167621;NM_013236	Body;Body	Island
cg03010041	0.0402312	0.0327948	-0.00743648	0.00109965	0.0478551	chr18	9614450	PPP4R1;PPP4R1	NM_001042388;NM_005134	Body;Body
cg03010388	0.447808	0.379494	-0.0683142	5.57e-06	0.00541452	chrX	18693162				Island
cg03013422	0.0604448	0.0516088	-0.00883608	0.000968524	0.045597	chr12	125550350	AACS	NM_023928	Body	S_Shore
cg03014680	0.935463	0.914002	-0.0214611	0.00073924	0.0406767	chr12	10122522	CLEC12A;CLEC12A	NM_201623;NM_138337	TSS1500;TSS1500
cg03014997	0.804714	0.776104	-0.0286106	0.000481452	0.0342021	chr7	157593094	PTPRN2;PTPRN2;PTPRN2	NM_002847;NM_130842;NM_130843	Body;Body;Body	N_Shore
cg03018562	0.931536	0.897984	-0.0335522	0.000336562	0.0294774	chr19	44503856				N_Shelf
cg03018678	0.922834	0.888792	-0.0340414	0.000278478	0.0274373	chr16	54352341
cg03024503	0.0665886	0.0580615	-0.0085271	0.000787265	0.0418021	chr3	182400369				Island
cg03027037	0.0714462	0.0558285	-0.0156177	9.09e-05	0.0174823	chr20	23402404	NAPB	NM_022080	TSS1500	S_Shore
cg03032253	0.860505	0.826942	-0.0335622	0.000961736	0.0454536	chr19	4652450	TNFAIP8L1;TNFAIP8L1	NM_001167942;NM_152362	3'UTR;3'UTR	Island
cg03038520	0.925648	0.892315	-0.0333329	0.000454114	0.0335084	chr16	21309710	CRYM	NM_001014444	5'UTR	N_Shelf
cg03040420	0.0589359	0.0515631	-0.00737274	0.000221475	0.0250058	chr15	78442296	IDH3A	NM_005530	Body	S_Shore
cg03048084	0.106828	0.0648894	-0.041939	0.000456098	0.0335613	chrX	16888622	RBBP7	NM_002893	TSS200	Island
cg03050810	0.106378	0.0875432	-0.0188348	1.41e-05	0.00792265	chr15	52311221	MAPK6	NM_002748	TSS200	Island
cg03052301	0.0743426	0.0611247	-0.0132179	0.000677517	0.0392568	chr11	32459954	WIT1	NR_023920	Body	N_Shore
cg03055440	0.894436	0.852724	-0.0417115	0.00100023	0.0461011	chr11	59950405	MS4A6A;MS4A6A;MS4A6A	NM_022349;NM_152852;NM_152851	5'UTR;5'UTR;5'UTR
cg03057951	0.724898	0.701646	-0.0232517	0.00064456	0.0384973	chr20	60553530	TAF4	NM_003185	Body	Island
cg03063347	0.0511207	0.040679	-0.0104417	4.99e-05	0.0135364	chr6	36515153	STK38;STK38	NM_007271;NM_007271	1stExon;5'UTR	Island
cg03068030	0.871699	0.830925	-0.0407742	4.91e-06	0.00509608	chr22	46688823	TTC38	NM_017931	3'UTR	N_Shelf
cg03070194	0.0532712	0.0412335	-0.0120377	0.000863641	0.0433842	chr1	110210684	GSTM2;GSTM2;GSTM2;GSTM2	NM_000848;NM_000848;NM_001142368;NM_001142368	5'UTR;1stExon;1stExon;5'UTR	Island
cg03074692	0.108361	0.178417	0.0700565	0.0011256	0.0483384	chr11	64216380				N_Shore
cg03076790	0.93552	0.946447	0.0109271	0.000474684	0.0341183	chr12	124651862
cg03079366	0.384875	0.342656	-0.0422194	0.000746655	0.0408615	chr17	33787402				Island
cg03082517	0.0807315	0.0691489	-0.0115826	0.000651293	0.0387025	chr14	102228695	PPP2R5C;PPP2R5C	NM_001161726;NM_001161725	Body;Body	Island
cg03082821	0.759137	0.724429	-0.0347079	0.000661235	0.0388762	chr6	138785451	NHSL1;NHSL1	NM_001144060;NM_020464	Body;Body
cg03085712	0.116418	0.0939483	-0.0224693	6.21e-05	0.0149326	chr16	84401756	ATP2C2	NM_014861	TSS1500	N_Shore
cg03088756	0.516198	0.460173	-0.056025	3.52e-06	0.00450798	chrX	40011385	BCOR;BCOR	NM_001123384;NM_001123383	5'UTR;5'UTR	Island
cg03090448	0.922695	0.937778	0.0150832	0.000240934	0.0259329	chr16	31558017
cg03096488	0.403983	0.377605	-0.0263782	0.000632349	0.0381926	chrX	66765289	AR	NM_000044	1stExon	N_Shore
cg03100209	0.540398	0.473715	-0.0666833	0.00075937	0.0411397	chr19	49921142	CCDC155	NM_144688	3'UTR
cg03100923	0.440606	0.385484	-0.055122	2.49e-06	0.00379446	chrX	138285922	FGF13;FGF13;FGF13	NM_001139501;NM_001139500;NM_001139498	5'UTR;Body;Body	Island
cg03103218	0.169419	0.142774	-0.0266457	0.00111764	0.048178	chr11	63828672	MACROD1	NM_014067	Body
cg03104298	0.485049	0.447724	-0.0373258	0.000558228	0.0362734	chrX	135579224	HTATSF1;HTATSF1	NM_014500;NM_001163280	TSS1500;TSS200	Island
cg03106852	0.940763	0.919866	-0.0208975	0.000964205	0.0455068	chr6	112555546	LAMA4;LAMA4;LAMA4	NM_002290;NM_001105207;NM_001105206	Body;Body;Body
cg03107235	0.143059	0.0964589	-0.0466	0.000527046	0.0353495	chr13	26586713	ATP8A2	NM_016529	Body	Island
cg03108347	0.441783	0.402978	-0.0388054	0.000936622	0.0449086	chr11	70961784				N_Shore
cg03108496	0.0392551	0.0330178	-0.0062373	2e-05	0.00917867	chr1	249157502
cg03112631	0.118558	0.0775678	-0.0409904	7.95e-06	0.00631669	chr11	123511671	SCN3B;SCN3B	NM_018400;NM_001040151	Body;Body
cg03112777	0.88199	0.82866	-0.0533303	0.00115266	0.0488654	chr7	112582716				S_Shelf
cg03113254	0.234731	0.199806	-0.0349257	0.000572543	0.0366907	chr4	174439179				N_Shore
cg03122511	0.39731	0.347063	-0.0502467	0.000357877	0.0303631	chrX	119077820	NKAP	NM_024528	TSS200	S_Shore
cg03127584	0.928216	0.898801	-0.0294143	0.00107198	0.04733	chr13	114797865	RASA3	NM_007368	Body
cg03133580	0.955074	0.945169	-0.00990528	0.000751413	0.0409574	chr4	7026903	TBC1D14;TBC1D14;TBC1D14	NM_001113361;NM_020773;NM_001113363	Body;Body;Body	Island
cg03135351	0.0471155	0.0393893	-0.00772621	0.000357015	0.0303336	chr2	29338258	CLIP4	NM_024692	TSS200	Island
cg03138287	0.780902	0.73373	-0.0471724	0.000515504	0.0350288	chr19	49440536	DHDH	NM_014475	Body	S_Shelf
cg03138405	0.0484254	0.0384096	-0.0100158	0.000573022	0.0366907	chr19	17666150	GLT25D1	NM_024656	TSS1500	N_Shore
cg03139053	0.121594	0.100087	-0.0215071	0.000571435	0.0366898	chr2	200320455	SATB2	NM_015265	Body	N_Shore
cg03140487	0.396235	0.358204	-0.0380314	0.000336383	0.0294676	chrX	40027582	BCOR;BCOR	NM_001123384;NM_001123383	5'UTR;5'UTR	Island
cg03144848	0.162057	0.132451	-0.029606	0.000674264	0.039203	chr8	142377368	GPR20	NM_005293	TSS200
cg03145200	0.838799	0.790369	-0.0484304	0.000287347	0.0277505	chr16	27438618	IL21R;IL21R;IL21R;IL21R	NM_021798;NM_181078;NM_021798;NM_181079	1stExon;5'UTR;5'UTR;5'UTR
cg03145963	0.101497	0.0863107	-0.0151864	0.000461362	0.0337035	chr11	104035151	PDGFD;PDGFD	NM_025208;NM_033135	TSS200;TSS200	S_Shore
cg03147775	0.380423	0.31263	-0.0677927	2.53e-05	0.0102472	chrX	11775722	MSL3;MSL3;MSL3	NM_078630;NM_078629;NM_078628	TSS1500;TSS1500;TSS1500	N_Shore
cg03147838	0.323528	0.286689	-0.0368391	1.1e-05	0.00721214	chr1	32226935	BAI2	NM_001703	5'UTR	N_Shore
cg03147990	0.0656639	0.0534313	-0.0122326	0.000376949	0.0310168	chr19	37701738	ZNF585B	NM_152279	TSS1500
cg03149049	0.0359238	0.0288382	-0.00708556	0.000553465	0.0360989	chrX	47053031	UBA1;UBA1	NM_003334;NM_153280	TSS200;5'UTR	N_Shore
cg03149454	0.0485044	0.0428089	-0.00569551	0.000958083	0.045386	chr20	33104576	DYNLRB1	NM_014183	Body	S_Shore
cg03150108	0.962656	0.952593	-0.0100625	0.00108771	0.0476146	chr8	128652645
cg03153765	0.920635	0.904724	-0.0159107	0.000527717	0.0353495	chr14	101522141	MIR453	NR_029969	TSS1500
cg03160145	0.124327	0.0925344	-0.0317924	0.00047796	0.0341217	chr18	56937906	RAX	NM_013435	Body	N_Shore
cg03160883	0.247596	0.206643	-0.0409533	0.000466153	0.0338813	chr6	36628713				Island
cg03161453	0.566181	0.503673	-0.0625076	4.97e-05	0.013528	chrX	39962049	BCOR;BCOR	NM_001123384;NM_001123383	5'UTR;5'UTR	Island
cg03167648	0.688653	0.636515	-0.0521381	0.000429158	0.0328349	chr11	13094027
cg03168249	0.176745	0.161572	-0.0151737	0.000958245	0.045386	chr10	102822423	KAZALD1	NM_030929	Body	Island
cg03177323	0.266692	0.16461	-0.102082	1.5e-06	0.00344467	chrX	153236770	HCFC1;HCFC1;TMEM187	NM_005334;NM_005334;NM_003492	1stExon;5'UTR;TSS1500	Island
cg03178857	0.967355	0.957706	-0.00964934	0.000549603	0.0359848	chr2	3447471	TTC15	NM_016030	Body
cg03182782	0.900287	0.91547	0.0151827	0.00105663	0.0470318	chr2	237416620	IQCA1	NM_024726	TSS1500	S_Shore
cg03186069	0.862371	0.828627	-0.0337434	2.03e-05	0.0092585	chr16	56994589	CETP	NM_000078	TSS1500
cg03187411	0.905171	0.924767	0.0195957	0.000384665	0.0312711	chr7	110482491	IMMP2L	NM_032549	Body
cg03189022	0.40464	0.310754	-0.0938864	7.16e-05	0.0158916	chrX	153237590	TMEM187;HCFC1	NM_003492;NM_005334	TSS1500;TSS1500	Island
cg03190018	0.972567	0.96209	-0.0104772	0.000117958	0.0194969	chr7	151453891	PRKAG2;PRKAG2	NM_016203;NM_001040633	Body;Body
cg03193299	0.942887	0.930042	-0.0128453	0.000977474	0.0457219	chr4	1167239	LOC100130872-SPON2;SPON2;SPON2	NR_033182;NM_012445;NM_001128325	Body;TSS1500;TSS1500	S_Shore
cg03198066	0.464744	0.428981	-0.0357639	0.000298646	0.0281497	chr2	159311068	CCDC148;CCDC148	NM_001171637;NM_138803	5'UTR;Body	N_Shelf
cg03202526	0.554502	0.521089	-0.0334131	0.0010966	0.0478063	chrX	139587311	SOX3	NM_005634	TSS200	Island
cg03202545	0.967257	0.956484	-0.0107731	0.00103309	0.0466755	chr7	139359312	HIPK2;HIPK2	NM_001113239;NM_022740	Body;Body
cg03210464	0.84455	0.873561	0.0290105	0.000315102	0.0287048	chr6	158962648	TMEM181	NM_020823	Body	S_Shelf
cg03212228	0.945072	0.927569	-0.0175023	0.000717884	0.0401737	chr19	38395481	WDR87	NM_031951	5'UTR	N_Shore
cg03213833	0.833178	0.866665	0.0334863	0.000330705	0.0292995	chr10	1551288	ADARB2	NM_018702	Body
cg03218931	0.692316	0.659105	-0.0332108	0.000451759	0.0334587	chr17	34835076				N_Shelf
cg03221366	0.937723	0.920326	-0.0173972	0.000284815	0.027644	chr12	131943548				Island
cg03223467	0.932864	0.944992	0.0121279	0.000285586	0.027644	chr1	43739650	TMEM125	NM_144626	3'UTR	S_Shore
cg03224013	0.796441	0.737597	-0.0588438	0.00106705	0.0472245	chr14	106382726	KIAA0125	NR_026800	TSS1500
cg03237316	0.507727	0.438524	-0.069203	2.65e-05	0.010401	chr4	1567939				N_Shore
cg03242471	0.252866	0.192968	-0.0598983	0.000530277	0.0353638	chr2	8627966
cg03244997	0.727431	0.668395	-0.0590368	0.000744616	0.0408014	chr17	43503144	ARHGAP27	NM_199282	TSS200	N_Shelf
cg03246478	0.887672	0.907998	0.0203261	4.23e-05	0.0125036	chr11	10331045				S_Shore
cg03247567	0.0621106	0.0529032	-0.00920736	0.000594773	0.0370851	chr19	19779623	ZNF101	NM_033204	TSS200	Island
cg03249985	0.0358907	0.0428933	0.00700263	0.000668569	0.0390732	chr19	36545183	WDR62;WDR62;THAP8;THAP8	NM_173636;NM_001083961;NM_152658;NM_152658	TSS1500;TSS1500;1stExon;5'UTR	Island
cg03250656	0.0636956	0.0552793	-0.00841636	0.000399492	0.0318095	chr16	2479319	CCNF	NM_001761	TSS200	Island
cg03250742	0.277647	0.218542	-0.0591042	4.42e-06	0.00499451	chr4	1165751	SPON2;LOC100130872-SPON2;SPON2	NM_001128325;NR_033182;NM_012445	Body;Body;Body	Island
cg03250911	0.289334	0.153228	-0.136107	4.57e-07	0.00188598	chrX	153236396	HCFC1;HCFC1	NM_005334;NM_005334	1stExon;5'UTR	Island
cg03255379	0.756421	0.70939	-0.047031	0.000515673	0.0350288	chr2	85531470	TCF7L1	NM_031283	Body
cg03255417	0.706076	0.655072	-0.051004	0.000783389	0.0417014	chr13	49357650
cg03256780	0.321859	0.281681	-0.0401775	0.000493098	0.0344364	chr2	40675651	SLC8A1	NM_001112802	5'UTR	N_Shelf
cg03257179	0.308527	0.249818	-0.0587086	0.000320052	0.0289346	chr15	41805946	LTK;LTK;LTK;LTK;LTK;LTK	NM_002344;NM_206961;NM_002344;NM_001135685;NM_001135685;NM_206961	1stExon;1stExon;5'UTR;5'UTR;1stExon;5'UTR	S_Shore
cg03258749	0.856226	0.785631	-0.0705946	0.00096697	0.0455733	chr1	151040405	MLLT11	NM_006818	3'UTR	N_Shelf
cg03259742	0.8878	0.864503	-0.023297	0.000702575	0.0398439	chr12	25354328	LYRM5	NM_001001660	5'UTR
cg03261272	0.220373	0.177724	-0.042649	0.000786608	0.0417903	chr11	122073862	LOC399959	NR_024430	TSS200
cg03264550	0.280984	0.228582	-0.052402	0.00055518	0.0361533	chr20	57465448	GNAS;GNAS;GNAS;GNAS;GNAS;GNAS;GNAS;GNAS	NM_001077490;NM_000516;NM_001077488;NR_003259;NM_001077489;NM_016592;NM_080426;NM_080425	3'UTR;TSS1500;TSS1500;Body;TSS1500;3'UTR;TSS1500;Body	Island
cg03266048	0.849387	0.816655	-0.0327321	0.00112984	0.0484131	chr16	46651918	SHCBP1	NM_024745	Body	N_Shelf
cg03269218	0.416261	0.297268	-0.118993	0.000232718	0.025507	chr10	96990700
cg03270167	0.163267	0.125913	-0.0373541	0.000339661	0.0295862	chr2	238768916	RAMP1	NM_005855	Body	S_Shore
cg03274991	0.0907284	0.0778291	-0.0128993	0.000784231	0.0417118	chr11	120207803	ARHGEF12	NM_015313	TSS200	S_Shore
cg03275076	0.94017	0.918889	-0.0212818	9.33e-05	0.0176558	chr3	150985693	MED12L;P2RY14	NM_053002;NM_014879	Body;5'UTR
cg03280420	0.339512	0.305628	-0.0338845	0.000111863	0.0191364	chrX	73640648	SLC16A2	NM_006517	TSS1500	Island
cg03281981	0.319414	0.277045	-0.0423693	0.000172959	0.022763	chr12	115123757				N_Shore
cg03281983	0.069152	0.06312	-0.00603199	0.000426531	0.0327682	chr4	155471587	PLRG1	NM_002669	TSS200	Island
cg03283842	0.0379013	0.0318868	-0.00601455	0.000400263	0.0318375	chr2	179343803	FKBP7;FKBP7;PLEKHA3;MIR548N	NM_001135212;NM_181342;NM_019091;NR_031666	TSS1500;TSS1500;TSS1500;Body	N_Shore
cg03285577	0.267996	0.197367	-0.0706284	4.15e-07	0.00180111	chr5	3605905				N_Shore
cg03287339	0.563211	0.48984	-0.0733702	0.000328887	0.0292358	chr16	711135	WDR90	NM_145294	Body	Island
cg03287658	0.505419	0.455947	-0.0494719	0.000623214	0.0379244	chr6	41410918				Island
cg03287763	0.911163	0.929639	0.0184757	0.000149934	0.0215562	chr10	467839	DIP2C	NM_014974	Body	S_Shore
cg03298167	0.281126	0.220501	-0.0606253	1.69e-06	0.00350145	chr2	227663911	IRS1	NM_005544	TSS1500	Island
cg03298437	0.0595551	0.05061	-0.00894515	0.000141614	0.0209823	chr15	96961054				S_Shore
cg03313447	0.659072	0.605677	-0.0533955	0.000659131	0.0388762	chr19	41829042	CCDC97	NM_052848	3'UTR
cg03314977	0.893909	0.916315	0.0224059	0.000728047	0.0404148	chr11	47927226
cg03322239	0.0345781	0.0273401	-0.00723805	0.000140053	0.0208764	chr6	42531869	UBR2	NM_015255	TSS200	N_Shore
cg03324961	0.316871	0.230731	-0.0861404	0.000759564	0.0411453	chr8	23605601
cg03327000	0.355943	0.259739	-0.0962046	7.58e-06	0.00614882	chrX	102884633	TCEAL1;TCEAL1;TCEAL1	NM_004780;NM_001006639;NM_001006640	5'UTR;5'UTR;5'UTR	Island
cg03329148	0.87943	0.898223	0.0187929	5.07e-05	0.0136146	chr1	25912970
cg03331300	0.143689	0.107395	-0.0362935	1.2e-05	0.00742077	chr2	169102866	STK39	NM_013233	Body	N_Shore
cg03332546	0.904401	0.920326	0.0159249	0.00102436	0.0465886	chr19	16553887	EPS15L1	NM_021235	Body
cg03333361	0.194868	0.156739	-0.0381291	0.000947766	0.0451391	chr3	180588056
cg03333590	0.0308917	0.0251606	-0.0057311	0.000364611	0.0305541	chr3	186335094	AHSG	NM_001622	Body
cg03334473	0.337656	0.253667	-0.0839889	0.000388707	0.0314409	chr11	5830119
cg03335262	0.450894	0.412545	-0.0383488	0.000984322	0.0458566	chr5	140536920	PCDHB17	NR_001280	Body	Island
cg03340408	0.437674	0.389307	-0.0483675	0.000311621	0.0285726	chr1	201656308	NAV1	NM_020443	Body
cg03341723	0.115162	0.0974735	-0.017688	0.000216046	0.0248106	chr6	33175613	RING1;MIR219-1	NM_002931;NR_029633	TSS1500;Body	Island
cg03346410	0.0634715	0.0559875	-0.00748401	0.00116613	0.0490596	chr15	89631334	ABHD2;ABHD2	NM_007011;NM_152924	TSS200;TSS200	N_Shore
cg03350154	0.908722	0.926073	0.017351	0.000315139	0.0287048	chr16	85543610
cg03354108	0.893617	0.852609	-0.041008	2.29e-06	0.00374436	chr8	118968448	EXT1	NM_000127	Body
cg03356087	0.0492466	0.0419258	-0.00732074	0.00100008	0.0461011	chr6	86353884	SYNCRIP;SYNCRIP;SYNCRIP;SYNCRIP	NM_001159673;NM_006372;NM_001159677;NM_001159674	TSS1500;TSS1500;TSS1500;TSS1500	Island
cg03356492	0.541541	0.640165	0.0986238	0.000491244	0.0343883	chr18	35062538	BRUNOL4;BRUNOL4;BRUNOL4;BRUNOL4	NM_001025088;NM_020180;NM_001025089;NM_001025087	Body;Body;Body;Body	N_Shelf
cg03356833	0.96431	0.955406	-0.00890394	0.000829084	0.0427848	chr22	46690658				N_Shore
cg03360374	0.292335	0.258777	-0.0335579	0.000141397	0.020978	chrX	48980258	GPKOW	NM_015698	TSS200	Island
cg03361164	0.242206	0.196543	-0.0456628	0.0012058	0.049814	chr6	100915805				Island
cg03367560	0.0614223	0.0462786	-0.0151437	4.27e-05	0.0125759	chr6	126307401	TRMT11	NM_001031712	TSS200	N_Shore
cg03368665	0.894419	0.910849	0.0164303	0.000882651	0.0437452	chr11	89819442	UBTFL1	NM_001143975	1stExon
cg03368758	0.947706	0.926488	-0.0212177	0.00118748	0.0494677	chr4	16900733	LDB2;LDB2	NM_001290;NM_001130834	TSS1500;TSS1500
cg03370914	0.917641	0.902212	-0.0154287	0.000110088	0.0190077	chr6	164565894
cg03374561	0.883362	0.868419	-0.0149424	0.00054901	0.0359645	chr17	19247888	MIR1180;B9D1	NR_031591;NM_015681	TSS200;Body	Island
cg03375679	0.119155	0.0945132	-0.024642	0.000855922	0.04324	chr11	124610713	NRGN;NRGN	NM_006176;NM_001126181	Body;Body	S_Shore
cg03380347	0.530727	0.50861	-0.0221172	0.00021899	0.0249166	chr4	4107978				N_Shore
cg03381007	0.914943	0.927763	0.0128205	0.000792048	0.0418663	chr16	88893573	GALNS	NM_000512	Body	N_Shore
cg03381047	0.156156	0.125146	-0.0310092	0.000580115	0.0367699	chr6	168078772				N_Shore
cg03388193	0.214839	0.174106	-0.0407324	1.53e-05	0.00824059	chr10	100996070	HPSE2;HPSE2;HPSE2;HPSE2	NM_001166244;NM_001166246;NM_021828;NM_001166245	TSS1500;TSS1500;TSS1500;TSS1500	S_Shore
cg03388712	0.658274	0.693817	0.0355431	0.000400273	0.0318375	chr1	168271061	TBX19	NM_005149	Body
cg03389701	0.927017	0.939171	0.0121544	0.000969305	0.0456193	chr13	51418221	DLEU7	NM_198989	TSS1500	S_Shore
cg03393444	0.259587	0.217244	-0.0423429	8.02e-05	0.0165648	chr11	47293049	MADD;MADD;MADD;MADD;MADD;MADD;MADD;MADD;MADD;MADD	NM_130474;NM_001135944;NM_130473;NM_130471;NM_001135943;NM_130470;NM_003682;NM_130472;NM_130476;NM_130475	5'UTR;5'UTR;5'UTR;5'UTR;5'UTR;5'UTR;5'UTR;5'UTR;5'UTR;5'UTR	S_Shore
cg03396229	0.0716881	0.0604597	-0.0112284	0.000399073	0.0317875	chr8	139926571	COL22A1	NM_152888	TSS1500
cg03399199	0.364476	0.290742	-0.0737342	3.68e-05	0.0118067	chr1	32671884	IQCC;IQCC	NM_018134;NM_001160042	Body;Body	Island
cg03399398	0.0411714	0.048198	0.00702655	0.000304329	0.0283173	chr2	201375004	KCTD18	NM_152387	TSS1500	S_Shore
cg03400695	0.906397	0.857121	-0.0492761	0.000998038	0.0460831	chr8	142162582	DENND3	NM_014957	Body
cg03401034	0.882644	0.852457	-0.0301875	0.000175663	0.0228652	chr1	3205543	PRDM16;PRDM16	NM_022114;NM_199454	Body;Body	S_Shore
cg03403176	0.928905	0.902133	-0.0267729	0.000226554	0.0252424	chr7	36013341				S_Shore
cg03405789	0.255865	0.304848	0.0489827	8.62e-05	0.0171029	chr8	67088895	CRH	NM_000756	3'UTR	N_Shore
cg03405983	0.411115	0.356341	-0.0547747	0.000693867	0.0396933	chr8	143858548	LYNX1;LYNX1;LYNX1;LYNX1;LYNX1	NM_177457;NM_177477;NM_177476;NM_023946;NM_177477	5'UTR;5'UTR;TSS200;5'UTR;1stExon	Island
cg03406106	0.61068	0.704853	0.094173	0.000527114	0.0353495	chr16	81254169	PKD1L2;PKD1L2	NM_052892;NM_001076780	TSS200;TSS200
cg03406778	0.900809	0.880244	-0.0205651	0.00074652	0.0408615	chr7	1601923
cg03408077	0.923161	0.93974	0.0165786	1.19e-05	0.0073923	chr20	62037584	KCNQ2;KCNQ2;KCNQ2;KCNQ2	NM_172108;NM_172107;NM_172106;NM_004518	3'UTR;3'UTR;3'UTR;3'UTR	Island
cg03411376	0.717975	0.674966	-0.0430094	0.000292272	0.027911	chr11	2432720	TRPM5	NM_014555	Body	N_Shelf
cg03413810	0.925111	0.940199	0.0150879	0.000802242	0.0421453	chr19	1816254	MIR1909;REXO1	NR_031730;NM_020695	TSS200;Body	Island
cg03415649	0.841745	0.809078	-0.0326673	0.000277353	0.0274057	chr9	99178663	ZNF367	NM_153695	Body	N_Shore
cg03417110	0.883103	0.902898	0.0197953	0.000536707	0.0355713	chr16	89120621				S_Shore
cg03419646	0.839304	0.795641	-0.0436632	0.00104845	0.0468991	chr17	47297268	ABI3;ABI3	NM_001135186;NM_016428	Body;Body	Island
cg03424637	0.476942	0.422141	-0.054801	0.000329958	0.0292669	chrX	147582939	AFF2;AFF2;AFF2;AFF2;AFF2	NM_001169125;NM_001169124;NM_001169122;NM_002025;NM_001169123	Body;Body;Body;Body;Body	Island
cg03426174	0.958366	0.942913	-0.0154532	0.00089597	0.0440325	chr12	109967544	UBE3B;UBE3B	NM_130466;NM_183415	Body;Body
cg03428047	0.413603	0.340794	-0.0728095	1.2e-05	0.00742077	chr4	140730656	MAML3	NM_018717	Body
cg03430633	0.051627	0.0408113	-0.0108157	2.4e-05	0.00996508	chr11	119580588	PVRL1;PVRL1;PVRL1	NM_002855;NM_203285;NM_203286	Body;Body;Body
cg03432774	0.634439	0.502541	-0.131898	0.000113812	0.0192556	chr1	21033761	KIF17;KIF17	NM_001122819;NM_020816	Body;Body	S_Shelf
cg03433048	0.132028	0.105858	-0.0261704	1.67e-05	0.00860749	chr17	4806453	CHRNE	NM_000080	TSS200	S_Shore
cg03433260	0.095839	0.0769533	-0.0188856	0.000851941	0.0431866	chr22	18257433	BID;BID;BID	NM_001196;NM_197966;NM_197967	TSS200;TSS1500;TSS200	S_Shore
cg03434095	0.95704	0.940784	-0.0162557	0.000147991	0.0214148	chr1	186389413	C1orf27;MIR548F1;C1orf27;C1orf27	NM_001164245;NR_031642;NM_001164246;NM_017847	3'UTR;Body;3'UTR;3'UTR
cg03437140	0.900072	0.867418	-0.0326541	0.000606325	0.037406	chr16	87759575	KLHDC4	NM_017566	Body
cg03437687	0.107953	0.0899499	-0.0180029	0.00026984	0.0271225	chr17	5972308				N_Shore
cg03438090	0.0598576	0.0512263	-0.00863129	0.000118255	0.0194969	chr2	239143093				S_Shelf
cg03439811	0.908245	0.864029	-0.0442158	0.000195171	0.023871	chr1	152333922	FLG2	NM_001014342	TSS1500
cg03440272	0.425836	0.394741	-0.0310946	0.0006102	0.0375	chrX	51139066				Island
cg03440414	0.774713	0.834285	0.0595719	0.0005156	0.0350288	chr2	11101592				S_Shore
cg03442269	0.334744	0.287561	-0.0471823	0.000433763	0.0329438	chr2	31182061	GALNT14	NM_024572	Body
cg03445896	0.858138	0.784139	-0.0739988	0.000801955	0.0421414	chrX	78010565	LPAR4	NM_005296	Body
cg03447083	0.363984	0.317312	-0.0466722	3.36e-05	0.0114663	chr16	66993711	CES3	NM_024922	TSS1500
cg03449621	0.873097	0.838714	-0.0343828	0.000445009	0.0333425	chr15	83351564	AP3B2	NM_004644	Body	S_Shore
cg03450733	0.685378	0.638259	-0.0471194	0.000848638	0.0431269	chrX	25024314	ARX	NM_139058	Body	N_Shore
cg03460137	0.129675	0.106095	-0.0235805	0.000116794	0.0194969	chr6	100051480				Island
cg03464416	0.373348	0.28997	-0.0833773	4.81e-06	0.0050726	chrX	153626979	RPL10;RPL10	NM_006013;NR_026898	Body;Body	Island
cg03469129	0.354508	0.303132	-0.0513757	0.000475696	0.0341183	chr15	90190637	KIF7	NM_198525	Body	N_Shore
cg03469910	0.169164	0.139466	-0.0296979	1.01e-05	0.00697679	chr16	48278066	LONP2	NM_031490	TSS200	Island
cg03472349	0.964332	0.950175	-0.0141577	0.000335611	0.0294404	chr15	31319218	TRPM1	NM_002420	Body	S_Shore
cg03474350	0.134677	0.101115	-0.0335622	0.000972897	0.0456439	chr6	45387347	RUNX2;RUNX2	NM_001015051;NM_001024630	Body;Body	Island
cg03475190	0.463572	0.388784	-0.074788	2.42e-06	0.00376943	chr7	30919932	FAM188B	NM_032222	Body
cg03476370	0.058575	0.0460926	-0.0124824	0.000921249	0.0445832	chr11	77791237	NDUFC2;NDUFC2	NM_004549;NM_004549	5'UTR;1stExon	S_Shore
cg03478448	0.770152	0.686791	-0.0833606	0.00015495	0.0218815	chr16	56945735	SLC12A3;SLC12A3;SLC12A3	NM_000339;NM_001126108;NM_001126107	Body;Body;Body
cg03479491	0.818473	0.778871	-0.0396014	2.57e-05	0.0103137	chr22	50494478	TTLL8	NM_001080447	TSS1500	N_Shore
cg03483464	0.322846	0.287804	-0.0350418	0.000886462	0.0438247	chr3	98312971	CPOX	NM_000097	TSS1500	S_Shore
cg03483900	0.885275	0.835615	-0.0496597	0.000822848	0.0426184	chr8	73977141	C8orf84	NM_153225	3'UTR
cg03487305	0.93816	0.915901	-0.0222586	0.000157293	0.0220039	chr14	55767032	FBXO34;FBXO34	NM_017943;NM_152231	5'UTR;5'UTR	S_Shore
cg03489023	0.0614719	0.0525231	-0.00894888	0.000299039	0.0281497	chr2	19557201	OSR1	NM_145260	5'UTR	Island
cg03490460	0.926879	0.901626	-0.0252526	0.000503867	0.0347639	chr13	114840698	RASA3	NM_007368	Body	N_Shore
cg03490766	0.902509	0.88509	-0.0174195	6.04e-05	0.014793	chr6	169027019	SMOC2;SMOC2	NM_022138;NM_001166412	Body;Body
cg03494429	0.925721	0.886709	-0.0390128	0.000769644	0.0414176	chr12	4417093
cg03494634	0.483479	0.34012	-0.143359	1.4e-07	0.00107467	chr19	9238958	OR7G3	NM_001001958	TSS1500
cg03494797	0.0732632	0.0647793	-0.00848391	9.1e-05	0.0174823	chr8	95731991	DPY19L4	NM_181787	TSS200	Island
cg03496220	0.730412	0.687923	-0.0424891	0.000219915	0.0249519	chr16	1029745				N_Shore
cg03496289	0.0549546	0.0452032	-0.00975144	3.54e-07	0.00166254	chr19	10680229	CDKN2D;CDKN2D	NM_079421;NM_001800	TSS1500;TSS1500	S_Shore
cg03499161	0.375077	0.333132	-0.0419449	0.000448825	0.0334294	chr12	22254996
cg03502791	0.188001	0.146939	-0.0410617	0.000756105	0.04104	chr14	54413931				S_Shore
cg03505817	0.93384	0.910361	-0.0234793	0.000816388	0.0424745	chr14	93735925	BTBD7	NM_001002860	Body
cg03508212	0.115534	0.0914585	-0.0240754	2.77e-05	0.0105541	chr2	3623692	RPS7	NM_001011	Body	Island
cg03508597	0.239861	0.187813	-0.0520486	2.53e-07	0.0014848	chrX	45060356	CXorf36;CXorf36	NM_176819;NM_024689	TSS1500;TSS1500
cg03513049	0.757423	0.844283	0.08686	1.51e-06	0.00344467	chr17	78704921	RPTOR;RPTOR	NM_001163034;NM_020761	Body;Body	S_Shelf
cg03514215	0.820627	0.8457	0.0250728	3.58e-07	0.00166254	chr20	62796417	MYT1	NM_004535	5'UTR
cg03514977	0.844018	0.827792	-0.0162261	0.000297245	0.0280917	chr16	4313709	TFAP4	NM_003223	Body	S_Shore
cg03517776	0.117547	0.0820012	-0.0355463	0.000138973	0.0208297	chr2	64834430				N_Shore
cg03517837	0.939289	0.950365	0.0110752	0.000281489	0.0275484	chr3	193106359
cg03520265	0.876805	0.852284	-0.0245209	0.000602978	0.0373234	chr6	138785472	NHSL1;NHSL1	NM_001144060;NM_020464	Body;Body
cg03521737	0.587496	0.542521	-0.0449748	0.00113933	0.0486653	chr1	181159001
cg03522971	0.867651	0.834302	-0.0333494	0.00034354	0.0297405	chr4	6537163
cg03527867	0.172103	0.137869	-0.0342334	0.000373141	0.0308628	chr16	4401940	Magmas	NM_016069	TSS1500	S_Shore
cg03529189	0.84633	0.779007	-0.0673228	7.68e-05	0.0163194	chr12	64292138	SRGAP1	NM_020762	Body
cg03530210	0.0803585	0.0598544	-0.0205041	7.44e-06	0.00607409	chr1	109584673	WDR47;WDR47;WDR47;WDR47;WDR47;WDR47	NM_014969;NM_001142551;NM_001142550;NM_001142550;NM_014969;NM_001142551	1stExon;5'UTR;1stExon;5'UTR;5'UTR;1stExon	Island
cg03533256	0.700964	0.633278	-0.0676864	0.000917031	0.044515	chr17	72620088	CD300E	NM_181449	TSS1500
cg03534948	0.900015	0.918862	0.0188473	0.000548533	0.0359447	chr12	3281841	TSPAN9;TSPAN9	NM_001168320;NM_006675	5'UTR;5'UTR
cg03537810	0.943183	0.934191	-0.00899155	3.11e-05	0.0110888	chr8	145019067	PLEC1;PLEC1;PLEC1;PLEC1;PLEC1;PLEC1	NM_000445;NM_201378;NM_201379;NM_201382;NM_201380;NM_201381	Body;Body;Body;TSS1500;Body;TSS200	Island
cg03540731	0.205537	0.153258	-0.0522797	2.19e-05	0.0095679	chr19	18508115	LRRC25;LRRC25	NM_145256;NM_145256	1stExon;5'UTR
cg03543319	0.455182	0.407999	-0.047183	0.00033441	0.0294129	chr2	68882249	PROKR1	NM_138964	Body	N_Shore
cg03546879	0.072394	0.062534	-0.00985998	0.000203652	0.0242898	chr2	220094399	ATG9A;ANKZF1;ANKZF1;ATG9A	NM_024085;NM_001042410;NM_018089;NM_001077198	TSS200;TSS1500;TSS200;TSS200	Island
cg03552293	0.796214	0.727018	-0.069196	0.000357384	0.0303588	chr3	113160183	WDR52;WDR52	NM_001164496;NM_018338	5'UTR;5'UTR	N_Shore
cg03552937	0.625162	0.585582	-0.0395792	0.000238049	0.0258057	chr7	44795713	ZMIZ2;ZMIZ2	NM_174929;NM_031449	TSS200;5'UTR
cg03554335	0.625984	0.557055	-0.0689286	0.00067036	0.0391214	chr17	62075151	C17orf72	NM_001164257	TSS1500
cg03554736	0.865955	0.836121	-0.029834	0.000976967	0.0457219	chr2	241719655	KIF1A	NM_004321	Body	Island
cg03554962	0.674082	0.73113	0.0570482	0.000449334	0.033449	chr16	86404423
cg03555836	0.344352	0.255124	-0.0892283	1.05e-05	0.00713793	chr8	41422764				N_Shore
cg03557066	0.937423	0.917421	-0.020002	0.00102368	0.0465856	chr12	12829156	GPR19	NM_006143	5'UTR
cg03564453	0.852809	0.874229	0.0214203	0.000698498	0.0397797	chr16	87755618	KLHDC4	NM_017566	Body	S_Shore
cg03569507	0.782903	0.751507	-0.0313959	0.000847324	0.0431034	chr17	46114237	COPZ2	NM_016429	Body	N_Shore
cg03572619	0.965237	0.948883	-0.0163537	0.000257883	0.0266187	chr7	140303471	DENND2A	NM_015689	TSS1500
cg03572859	0.171285	0.128469	-0.0428159	0.000215138	0.0247616	chr8	22409634	SORBS3	NM_005775	5'UTR	Island
cg03573187	0.0710231	0.0601549	-0.0108681	9.14e-06	0.00670458	chr11	62439866	C11orf48	NM_024099	TSS1500	S_Shore
cg03577052	0.0660248	0.0495748	-0.0164501	0.000578532	0.0367699	chr20	62681163	SOX18	NM_018419	TSS200	Island
cg03578662	0.0479769	0.0414418	-0.00653512	0.000702577	0.0398439	chr1	40157289	HPCAL4	NM_016257	TSS1500	Island
cg03578689	0.222677	0.18265	-0.0400268	6.48e-05	0.0151681	chr17	42463277	ITGA2B	NM_000419	Body	Island
cg03579942	0.031049	0.0251111	-0.00593793	4.52e-05	0.0129127	chr10	75012143	MRPS16	NM_016065	Body	Island
cg03585720	0.969396	0.956266	-0.0131301	0.00120268	0.0497697	chr1	235048762
cg03586820	0.728712	0.628402	-0.100311	0.000495229	0.034474	chr1	16679780	FBXO42	NM_018994	TSS1500	S_Shore
cg03587978	0.196705	0.163675	-0.0330306	0.000586728	0.036891	chr3	172165696	GHSR;GHSR	NM_198407;NM_004122	1stExon;1stExon	Island
cg03588299	0.929857	0.915671	-0.0141857	0.000647462	0.0386069	chr10	390961	DIP2C	NM_014974	Body	N_Shore
cg03588615	0.0328273	0.0283	-0.00452737	0.000493506	0.0344487	chr10	3239803
cg03589311	0.966216	0.957358	-0.00885862	0.000456858	0.0335821	chr6	33220036	VPS52	NM_022553	Body	S_Shelf
cg03590668	0.171583	0.140024	-0.0315589	0.00118709	0.0494677	chr16	1660113	IFT140	NM_014714	5'UTR	Island
cg03593833	0.129384	0.106308	-0.0230756	0.000451035	0.0334587	chr1	149224641				Island
cg03597347	0.374596	0.273598	-0.100998	4.43e-05	0.012802	chr6	28058909	ZSCAN12L1	NR_024063	TSS200
cg03598159	0.283079	0.211098	-0.07198	0.000577806	0.0367699	chr19	39055712	RYR1;RYR1	NM_000540;NM_001042723	Body;Body	Island
cg03605420	0.468092	0.412434	-0.0556581	8.7e-06	0.00655364	chr5	74162809	FAM169A	NM_015566	TSS200	S_Shore
cg03609088	0.941025	0.952347	0.0113227	0.000265933	0.0269066	chr18	76190758				Island
cg03623835	0.468658	0.385885	-0.0827723	1.33e-05	0.00777707	chr3	190040974	CLDN1	NM_021101	TSS1500	S_Shore
cg03625415	0.464325	0.393523	-0.0708022	0.000247682	0.0263065	chr5	172662741	NKX2-5;NKX2-5;NKX2-5	NM_001166176;NM_001166175;NM_004387	TSS1500;TSS1500;TSS1500	N_Shore
cg03627880	0.210521	0.170661	-0.0398603	0.00111128	0.0480677	chr6	151815985	C6orf97	NM_025059	Body	S_Shore
cg03627989	0.312403	0.282955	-0.0294488	0.00118334	0.0493681	chr2	73053289	EXOC6B	NM_015189	TSS200	S_Shore
cg03628265	0.964861	0.950097	-0.0147639	0.000265916	0.0269066	chr19	38711371	DPF1;DPF1;DPF1	NM_001135155;NM_001135156;NM_004647	Body;Body;Body	N_Shore
cg03628719	0.0915531	0.0728693	-0.0186837	8.94e-05	0.0173723	chr15	89438964	HAPLN3	NM_178232	TSS200	S_Shore
cg03630413	0.302096	0.263559	-0.0385372	0.00109918	0.0478487	chr15	96866537				Island
cg03630596	0.713156	0.632041	-0.0811152	2.78e-05	0.0105798	chr9	139925856	C9orf139;FUT7	NM_207511;NM_004479	5'UTR;Body	Island
cg03636174	0.07692	0.0642389	-0.0126811	0.000716137	0.0401384	chr2	69968926	ANXA4	NM_001153	TSS200	Island
cg03640203	0.643215	0.61092	-0.0322954	0.00041121	0.0321964	chr20	61145529	C20orf200	NM_152757	5'UTR	N_Shore
cg03641066	0.730587	0.786841	0.0562541	0.000574908	0.0367183	chr10	77542423	C10orf11	NM_032024	TSS200
cg03643116	0.915487	0.901239	-0.0142473	0.00120491	0.049802	chr19	12965216	MAST1	NM_014975	Body	N_Shelf
cg03644281	0.821016	0.946991	0.125975	0.000787801	0.0418021	chr6	41068752	NFYA;NFYA;LOC221442	NM_021705;NM_002505;NR_026938	3'UTR;3'UTR;TSS200	Island
cg03647927	0.80431	0.756795	-0.0475147	0.000727998	0.0404148	chr17	36584240				N_Shore
cg03657257	0.339188	0.268746	-0.0704424	0.000869509	0.0434937	chrX	100673072	ARMCX4	NR_028407	TSS200	N_Shore
cg03657678	0.932619	0.918818	-0.0138016	0.000196325	0.0239233	chr17	80960511	B3GNTL1	NM_001009905	Body	Island
cg03658244	0.0738378	0.062406	-0.0114318	0.000932704	0.0448316	chr18	32621088	MAPRE2;MAPRE2;MAPRE2;MAPRE2	NR_026570;NM_014268;NM_001143826;NM_001143827	TSS1500;TSS1500;5'UTR;Body	N_Shore
cg03659680	0.899455	0.849026	-0.0504291	0.000236969	0.0257418	chr8	56795786	LYN;LYN	NM_002350;NM_001111097	5'UTR;5'UTR	S_Shelf
cg03662422	0.078124	0.0600271	-0.0180969	1.15e-05	0.00728549	chr1	76081272				N_Shore
cg03663955	0.931834	0.912094	-0.0197397	0.000270901	0.0271436	chr14	101527688	MIR377	NR_029869	TSS1500	N_Shelf
cg03665000	0.952161	0.933383	-0.018778	0.00019551	0.0238886	chr5	109051593	MAN2A1	NM_002372	Body
cg03666506	0.763889	0.721901	-0.0419885	9.45e-05	0.0177949	chr17	15635376	TBC1D26	NM_178571	TSS1500
cg03667040	0.880115	0.922914	0.0427984	5.1e-05	0.0136162	chr13	36588115	DCLK1	NM_004734	Body
cg03667544	0.0718419	0.0557902	-0.0160517	2.34e-05	0.00981667	chr10	135049598				Island
cg03670113	0.566271	0.537757	-0.0285142	1.23e-05	0.00755109	chrX	153640589	TAZ;TAZ;TAZ;TAZ;DNASE1L1;DNASE1L1;TAZ;DNASE1L1	NM_181311;NM_181312;NM_000116;NM_181313;NM_001009933;NM_001009934;NR_024048;NM_001009932	Body;Body;Body;Body;TSS200;TSS200;Body;TSS200	Island
cg03672915	0.319888	0.206552	-0.113336	4.35e-06	0.00494147	chrX	153236845	TMEM187;HCFC1	NM_003492;NM_005334	TSS1500;TSS200	Island
cg03676636	0.777625	0.860327	0.0827013	0.00108299	0.0475015	chr4	99064102	C4orf37	NM_174952	Body	N_Shore
cg03679005	0.347853	0.284518	-0.0633348	0.000706433	0.0399064	chrX	118926017	RPL39	NM_001000	TSS1500	Island
cg03683994	0.925893	0.941014	0.0151205	4.45e-05	0.0128433	chr16	85480254
cg03684807	0.857578	0.773009	-0.0845691	0.000114659	0.0193328	chr22	46457384				Island
cg03685843	0.696382	0.76152	0.0651382	1.11e-05	0.00721214	chr12	130116816	TMEM132D	NM_133448	Body
cg03689601	0.915579	0.885032	-0.0305466	0.000428256	0.0327932	chr12	44123569	PUS7L;PUS7L;PUS7L	NM_031292;NM_001098614;NM_001098615	3'UTR;3'UTR;3'UTR
cg03690812	0.882819	0.845398	-0.0374216	0.000765205	0.0413039	chr12	111875483	SH2B3	NM_005475	Body
cg03691418	0.885409	0.901308	0.0158989	0.00117051	0.0491268	chr17	80962847	B3GNTL1	NM_001009905	Body	Island
cg03694077	0.936107	0.909422	-0.0266845	0.000418065	0.032437	chr12	68642433	IL22	NM_020525	3'UTR
cg03694515	0.0441348	0.0340716	-0.0100632	4.22e-05	0.0125022	chr18	32870085	ZNF271;ZNF397OS;ZNF271;ZNF397OS;ZNF397OS;ZNF397OS	NR_024565;NM_001166012;NR_024566;NM_001112734;NM_001166012;NM_001112734	TSS200;5'UTR;TSS200;1stExon;1stExon;5'UTR	N_Shore
cg03696126	0.491194	0.454608	-0.0365861	0.00065439	0.0387851	chr13	19254848
cg03696346	0.235435	0.200398	-0.0350374	1.67e-05	0.00862084	chr10	44101789	ZNF485	NM_145312	TSS200	N_Shore
cg03699566	0.889649	0.856437	-0.0332126	0.00101449	0.0463709	chr11	71900652	FOLR1;FOLR1;FOLR1;FOLR1;FOLR1	NM_016724;NM_000802;NM_016725;NM_016724;NM_016725	1stExon;TSS1500;1stExon;5'UTR;5'UTR
cg03704031	0.246024	0.204178	-0.0418462	0.000454956	0.0335373	chrX	70712215	INGX;BCYRN1	NR_002226;NR_001568	Body;Body	Island
cg03704523	0.7665	0.724363	-0.0421376	0.000759752	0.0411455	chr10	92591140	HTR7;HTR7;HTR7	NM_019860;NM_000872;NM_019859	Body;Body;Body
cg03711046	0.477179	0.440503	-0.036676	6.46e-05	0.0151277	chrX	48814205	OTUD5;OTUD5;OTUD5;OTUD5	NM_001136158;NM_001136159;NM_017602;NM_001136157	Body;5'UTR;Body;Body	N_Shore
cg03712221	0.918448	0.904714	-0.0137334	0.000208386	0.0245075	chr4	4406168	D4S234E;D4S234E	NM_014392;NM_001040101	Body;Body
cg03712476	0.14714	0.119634	-0.027506	0.000344527	0.0297601	chr4	77611020	SHROOM3	NM_020859	Body	S_Shore
cg03715751	0.0760481	0.0643208	-0.0117272	0.00029401	0.0279697	chr11	44749119				Island
cg03716738	0.856061	0.817849	-0.0382124	0.000391929	0.0315196	chr10	133766682	PPP2R2D;PPP2R2D;PPP2R2D	NR_033191;NM_001003656;NM_018461	Body;Body;Body
cg03717198	0.339686	0.280832	-0.0588543	6.42e-06	0.00572704	chrX	20285056	RPS6KA3	NM_004586	TSS1500	Island
cg03717367	0.497465	0.420988	-0.0764774	0.000175202	0.0228652	chr9	139980219	LOC100289341;MAN1B1	NR_027447;NM_016219	Body;TSS1500	N_Shore
cg03719793	0.807609	0.851799	0.04419	0.000214478	0.024726	chr5	4557632
cg03726015	0.828986	0.777971	-0.051015	0.000210446	0.0245628	chr11	9468497	IPO7	NM_006391	3'UTR
cg03729292	0.0597481	0.0480176	-0.0117306	0.000571589	0.0366898	chr4	55084110
cg03729553	0.81495	0.775852	-0.0390984	0.000561214	0.0363786	chr16	830766	MSLNL	NM_001025190	Body	N_Shelf
cg03731896	0.0900466	0.0772958	-0.0127508	0.000257476	0.0266115	chr19	49474391	GYS1;GYS1;GYS1	NM_001161587;NR_027763;NM_002103	Body;Body;Body	S_Shore
cg03734002	0.948819	0.938539	-0.0102799	0.00102593	0.0466126	chr7	23695160				Island
cg03736562	0.0451789	0.0381479	-0.00703093	0.000313339	0.0286357	chr6	100016731	CCNC;CCNC	NM_005190;NM_001013399	TSS200;TSS200	Island
cg03739955	0.371333	0.298091	-0.0732421	0.00012502	0.0199793	chr6	159360705				Island
cg03742148	0.44356	0.382346	-0.0612141	0.000882888	0.0437452	chrX	51636629	MAGED1;MAGED1;MAGED1	NM_001005332;NM_001005333;NM_006986	5'UTR;TSS200;TSS200	N_Shore
cg03744332	0.245242	0.189616	-0.0556257	1.14e-05	0.00724854	chr2	223173061				S_Shore
cg03746015	0.910594	0.856183	-0.0544114	0.000751399	0.0409574	chr16	11141000	CLEC16A	NM_015226	Body
cg03748259	0.931334	0.942567	0.0112323	0.000153593	0.0218116	chr19	11773378				Island
cg03753191	0.0427305	0.0333815	-0.00934899	0.000904679	0.0442174	chr13	43566902	EPSTI1;EPSTI1	NM_033255;NM_001002264	TSS1500;TSS1500	S_Shore
cg03756940	0.807439	0.852601	0.0451621	0.00011821	0.0194969	chr2	207095870
cg03760336	0.0500251	0.041331	-0.00869418	9.16e-06	0.00670458	chr2	132120928	LOC150786	NM_001077637	1stExon	N_Shore
cg03760387	0.143609	0.123825	-0.0197843	0.000534852	0.0355068	chr16	19566823	C16orf62	NM_020314	TSS1500	Island
cg03760589	0.233758	0.204504	-0.0292533	0.00087798	0.0437046	chr1	170630397				N_Shore
cg03761477	0.322272	0.291085	-0.0311866	0.000119928	0.0196743	chr6	41472416				N_Shore
cg03761513	0.295129	0.354219	0.0590897	0.000669595	0.0391074	chr6	168633350				N_Shore
cg03762393	0.932519	0.945343	0.0128243	3.12e-05	0.0110895	chr19	623245	POLRMT	NM_005035	Body	Island
cg03762572	0.253233	0.205079	-0.0481535	0.00083529	0.04291	chr1	7692325	CAMTA1	NM_015215	Body
cg03763616	0.549376	0.496003	-0.0533728	0.000946902	0.0451076	chr19	50921997	SPIB	NM_003121	TSS200
cg03763942	0.820622	0.845947	0.0253248	0.000461971	0.0337061	chr16	88217349				N_Shore
cg03764027	0.939267	0.918502	-0.0207659	0.00066477	0.0389499	chr15	62530766
cg03765206	0.940433	0.949836	0.00940286	0.00114347	0.048705	chr11	19429376	NAV2	NM_001111018	Body
cg03767333	0.917626	0.895984	-0.0216416	4.16e-05	0.0124467	chr12	89938002
cg03769523	0.0556621	0.0491956	-0.00646649	0.000812832	0.0423983	chr10	104613934	C10orf32;C10orf32	NM_144591;NM_001136200	TSS200;TSS200	N_Shore
cg03773198	0.938817	0.930287	-0.00853035	0.000628247	0.0380545	chr1	15653410	FHAD1	NM_052929	Body
cg03776042	0.910364	0.896108	-0.0142559	0.000959499	0.0454093	chr22	45633117	C22orf9	NM_001009880	Body	N_Shelf
cg03781098	0.173819	0.148911	-0.0249079	0.000157517	0.0220039	chr12	7848348	GDF3;GDF3	NM_020634;NM_020634	1stExon;5'UTR
cg03790207	0.0544875	0.0473871	-0.00710044	5.96e-05	0.0146949	chr6	42947109	PEX6	NM_000287	TSS200	Island
cg03790740	0.944899	0.926539	-0.0183604	0.00115428	0.0489014	chr13	24337521	MIPEP	NM_005932	Body
cg03793066	0.0610713	0.0507212	-0.0103501	0.000157397	0.0220039	chr7	113726854				Island
cg03793951	0.839761	0.86361	0.0238493	0.000217324	0.0248558	chr10	134856499				S_Shelf
cg03794219	0.585527	0.565646	-0.0198811	0.000579967	0.0367699	chr15	84954280
cg03794801	0.457822	0.38919	-0.0686322	6.78e-05	0.0154979	chr17	33817159	SLFN12L	NM_001145027	Body	S_Shelf
cg03796381	0.43042	0.386	-0.0444196	0.00017567	0.0228652	chr15	36650033
cg03802185	0.194167	0.142154	-0.0520131	0.000944694	0.0450506	chr7	101927846	SH2B2	NM_020979	TSS1500	N_Shore
cg03803191	0.0590944	0.0494259	-0.00966853	0.00023688	0.0257418	chr6	32095883	ATF6B;ATF6B	NM_004381;NM_001136153	Body;Body	N_Shore
cg03805048	0.361346	0.29098	-0.0703658	2.4e-06	0.00376943	chrX	75648083	MAGEE1	NM_020932	TSS200	N_Shore
cg03805406	0.148703	0.123588	-0.0251146	0.000737892	0.0406645	chr6	10383660				Island
cg03806192	0.588692	0.552291	-0.0364003	2.33e-05	0.00980511	chrX	50212665	DGKK	NM_001013742	Body	Island
cg03810476	0.48559	0.439999	-0.0455905	0.000464218	0.0337954	chrX	17392798	NHS	NM_198270	TSS1500	N_Shore
cg03812323	0.587478	0.536055	-0.0514226	0.000254653	0.0265325	chr6	32116106				N_Shore
cg03820689	0.895212	0.873742	-0.0214695	0.00102989	0.0466351	chr13	112818596				Island
cg03824884	0.932242	0.947089	0.0148463	1.43e-06	0.00342265	chr7	157041214	UBE3C	NM_014671	Body
cg03826564	0.343767	0.284226	-0.0595415	0.000404852	0.0320076	chr15	101629310				Island
cg03828328	0.450664	0.397169	-0.0534952	0.000584387	0.0368386	chr5	140744556	PCDHGA4;PCDHGA2;PCDHGA5;PCDHGB2;PCDHGA1;PCDHGB1;PCDHGA3;PCDHGA5	NM_018917;NM_018915;NM_032054;NM_018923;NM_018912;NM_018922;NM_018916;NM_018918	Body;Body;1stExon;Body;Body;Body;Body;1stExon	Island
cg03832737	0.919325	0.888713	-0.0306119	5.1e-05	0.0136162	chr15	71554492	THSD4	NM_024817	Body
cg03833257	0.957867	0.942617	-0.0152503	0.000683882	0.0394715	chr10	113913066	GPAM	NM_020918	3'UTR
cg03834031	0.410899	0.358044	-0.0528547	0.000671301	0.0391444	chr22	46465717				N_Shore
cg03839074	0.57222	0.486058	-0.086162	0.000748451	0.0409064	chr5	43000303				N_Shore
cg03841431	0.898832	0.918132	0.0193002	0.000370525	0.0307574	chr7	73535284	LIMK1	NM_002314	Body
cg03842822	0.856643	0.798307	-0.0583358	0.000917942	0.0445243	chr5	177740106	COL23A1	NM_173465	Body
cg03843493	0.921257	0.892331	-0.0289258	0.000127582	0.0200512	chr4	119695822	SEC24D	NM_014822	Body
cg03844121	0.257797	0.230484	-0.0273135	0.00072612	0.0403448	chr16	88518659	ZFPM1	NM_153813	TSS1500	N_Shore
cg03845863	0.0579526	0.0490468	-0.00890574	0.000238748	0.0258564	chr11	63998250	DNAJC4	NM_005528	5'UTR	Island
cg03850117	0.23339	0.206462	-0.0269283	0.000709102	0.0399904	chr16	87894334	SLC7A5	NM_003486	Body	N_Shore
cg03850711	0.799491	0.847489	0.0479981	0.000103377	0.0185306	chr1	34330389	HMGB4;CSMD2;HMGB4	NM_145205;NM_052896;NM_001008728	3'UTR;Body;3'UTR
cg03853827	0.18313	0.144438	-0.0386921	0.000104608	0.0185892	chr7	44789246	ZMIZ2	NM_031449	5'UTR	S_Shore
cg03856450	0.0464497	0.0389761	-0.00747364	0.000768348	0.0413748	chr2	73298881	SFXN5;SFXN5	NM_144579;NM_144579	1stExon;5'UTR	Island
cg03859684	0.0252875	0.0206205	-0.00466695	0.000975029	0.0456862	chr13	111568271	ANKRD10	NM_017664	TSS1500	Island
cg03861798	0.875842	0.855295	-0.0205474	0.000760861	0.0411805	chr12	125506978	BRI3BP	NM_080626	Body	N_Shelf
cg03862437	0.841776	0.809633	-0.032143	0.000139948	0.0208764	chr3	194353432	TMEM44;TMEM44;TMEM44;TMEM44	NM_001011655;NM_001166306;NM_001166305;NM_138399	Body;Body;Body;Body	N_Shore
cg03864128	0.878096	0.839476	-0.0386209	0.0010498	0.0469259	chr20	32398023	CHMP4B	NM_176812	TSS1500	N_Shore
cg03864215	0.547447	0.510237	-0.0372097	0.000547782	0.0359104	chr11	17408437	KCNJ11;KCNJ11;KCNJ11	NM_001166290;NM_000525;NM_000525	3'UTR;1stExon;3'UTR	N_Shore
cg03871675	0.0544727	0.0462908	-0.00818189	6.77e-05	0.0154842	chr10	118608841				Island
cg03879971	0.934374	0.917481	-0.0168927	1.93e-05	0.00903164	chr11	102123441
cg03880407	0.476776	0.435436	-0.0413401	0.00059806	0.0372002	chr7	158830106	VIPR2	NM_003382	Body
cg03883555	0.150231	0.123472	-0.0267597	0.00110673	0.0479749	chr13	24007434	SACS	NM_014363	5'UTR
cg03886699	0.896263	0.879964	-0.0162991	0.000585257	0.0368505	chr1	212698918
cg03888592	0.175057	0.150727	-0.0243295	0.000793284	0.041898	chr12	48210934	HDAC7;HDAC7	NM_015401;NM_001098416	Body;Body	N_Shelf
cg03888992	0.962001	0.948031	-0.0139698	0.000735641	0.0405989	chr12	120311375	CIT	NM_007174	Body	N_Shelf
cg03889236	0.627446	0.705733	0.0782872	1.77e-05	0.0088064	chr16	85845626				Island
cg03892356	0.1519	0.117401	-0.0344999	0.000276422	0.0273769	chr12	54420837	HOXC4;HOXC5;HOXC6;HOXC6	NM_014620;NR_003084;NM_004503;NM_153693	5'UTR;Body;TSS1500;5'UTR	N_Shelf
cg03897318	0.0597055	0.0477925	-0.011913	0.000155351	0.0218883	chr3	52272844	TWF2	NM_007284	Body	Island
cg03897392	0.853318	0.809572	-0.0437464	0.000510956	0.0349446	chr10	134803718				N_Shore
cg03899219	0.857549	0.803794	-0.0537554	0.000962445	0.0454545	chr3	122333057	PARP15;PARP15	NM_001113523;NM_152615	Body;TSS1500
cg03899372	0.0519201	0.0377903	-0.0141298	0.00109213	0.0476954	chr1	207224102	YOD1	NM_018566	1stExon	Island
cg03899412	0.946393	0.957032	0.0106393	0.000844998	0.0430763	chr5	3325319				N_Shore
cg03900104	0.0769565	0.0640745	-0.012882	0.000378619	0.0310682	chr19	45909124	CD3EAP;PPP1R13L;PPP1R13L	NM_012099;NM_001142502;NM_006663	TSS1500;5'UTR;TSS1500	Island
cg03900860	0.541692	0.506697	-0.0349948	0.00031221	0.028575	chrX	119737944	MCTS1;MCTS1;MCTS1	NM_014060;NM_001137554;NM_014060	5'UTR;TSS1500;1stExon
cg03902093	0.944242	0.921169	-0.023073	0.000812374	0.0423983	chr3	128444369	RAB7A	NM_004637	TSS1500	N_Shore
cg03904042	0.362499	0.22392	-0.13858	0.000619206	0.0377929	chr20	32255491	NECAB3;NECAB3;C20orf134	NM_031231;NM_031232;NM_001024675	Body;Body;1stExon	Island
cg03904534	0.954174	0.945325	-0.00884854	0.0012082	0.0498642	chr16	78466521	WWOX	NM_016373	Body
cg03906996	0.966786	0.975129	0.00834347	3.83e-05	0.011997	chr10	131639126	EBF3	NM_001005463	Body	S_Shore
cg03907454	0.161796	0.106935	-0.054861	1.12e-05	0.00721214	chr1	45205136	KIF2C	NM_006845	TSS1500	N_Shore
cg03909472	0.237151	0.182853	-0.0542976	1.37e-06	0.00333436	chrX	15511733	PIR;PIR	NM_001018109;NM_003662	TSS1500;TSS1500	S_Shore
cg03910048	0.0396114	0.0310633	-0.00854815	6.04e-05	0.014793	chr4	38666177	KLF3;FLJ13197	NM_016531;NR_026804	5'UTR;Body	Island
cg03918071	0.278269	0.248432	-0.0298368	0.00117523	0.0492185	chr1	113265883	FAM19A3;FAM19A3	NM_182759;NM_001004440	Body;Body	S_Shore
cg03918377	0.948082	0.937362	-0.0107204	0.000429426	0.0328444	chr4	713674	PCGF3	NM_006315	5'UTR	N_Shore
cg03918510	0.719833	0.681039	-0.0387942	0.000771953	0.0414436	chr16	88700005				N_Shore
cg03919779	0.310963	0.26218	-0.0487831	0.00120629	0.0498156	chr17	16284127	UBB	NM_018955	TSS1500	Island
cg03930369	0.929369	0.918446	-0.0109233	0.000146386	0.021321	chr13	111090821	COL4A2	NM_001846	Body	Island
cg03930857	0.755901	0.702203	-0.0536975	2.22e-05	0.00961084	chr10	98062747	DNTT;DNTT	NM_004088;NM_001017520	TSS1500;TSS1500
cg03940103	0.173704	0.144208	-0.0294966	1.81e-05	0.00886225	chr19	41698823	CYP2S1	NM_030622	TSS1500	Island
cg03941517	0.37579	0.333932	-0.0418581	0.000181905	0.0231919	chrX	134048505	MOSPD1	NM_019556	5'UTR	N_Shore
cg03943025	0.417994	0.322593	-0.0954006	0.00109379	0.0477351	chr6	33084549	HLA-DPB2	NR_001435	Body	N_Shore
cg03943674	0.774874	0.862155	0.087282	9.92e-07	0.00301061	chr18	77643329	KCNG2	NM_012283	Body	Island
cg03944921	0.553295	0.53211	-0.0211851	0.000738203	0.0406645	chrX	117479980	WDR44	NM_019045	TSS200	Island
cg03947632	0.18978	0.150262	-0.0395181	0.000498145	0.0345831	chr13	28404089
cg03955537	0.914531	0.882131	-0.0323999	0.000153189	0.0217715	chr17	80806388	TBCD	NM_005993	Body
cg03955927	0.977268	0.970341	-0.00692701	0.000725886	0.0403448	chr2	63272232	LOC100132215;EHBP1;EHBP1;EHBP1;EHBP1	NR_027069;NM_001142616;NM_001142615;NM_001142614;NM_015252	Body;Body;Body;Body;Body	Island
cg03962458	0.95945	0.945938	-0.013512	0.000984005	0.0458561	chr13	50745832	FAM10A4	NR_002183	TSS1500
cg03963853	0.893108	0.830987	-0.0621205	0.000111777	0.0191363	chr16	4732369	MGRN1;MGRN1;MGRN1;MGRN1	NM_015246;NM_001142291;NM_001142290;NM_001142289	Body;Body;Body;Body	Island
cg03968699	0.254407	0.175451	-0.0789553	0.000207595	0.0244791	chrX	153236214	HCFC1	NM_005334	1stExon	Island
cg03969301	0.916046	0.897576	-0.01847	0.000403688	0.0319634	chr2	11056425				S_Shelf
cg03970961	0.667899	0.702515	0.0346158	9.23e-05	0.0175922	chr1	154292240	AQP10	NM_080429	TSS1500
cg03974889	0.191607	0.157495	-0.034112	0.000902257	0.0441931	chr1	91192162				Island
cg03975306	0.966628	0.95593	-0.0106979	0.000198834	0.0240208	chr8	11519192
cg03977295	0.924966	0.894374	-0.0305912	0.000430042	0.0328466	chr16	21829104	RRN3P1	NR_003370	Body	N_Shelf
cg03978498	0.0615	0.0503475	-0.0111525	5.53e-05	0.0141683	chr17	1954161	MIR212;MIR132	NR_029625;NR_029674	TSS1500;TSS1500	Island
cg03979754	0.52812	0.450109	-0.078011	2.15e-05	0.00954472	chr8	110703460	GOLSYN;GOLSYN	NM_001099743;NM_001099744	5'UTR;5'UTR	Island
cg03982787	0.78773	0.740679	-0.047051	5.38e-05	0.0140003	chr17	38468610	RARA	NM_000964	5'UTR
cg03983969	0.398546	0.342723	-0.0558225	8e-05	0.0165313	chrX	41782695	CASK;CASK;CASK	NM_001126054;NM_001126055;NM_003688	TSS1500;TSS1500;TSS1500	Island
cg03987506	0.126808	0.0807992	-0.0460088	0.000339347	0.0295704	chr3	8810549	OXTR	NM_000916	5'UTR	Island
cg03992069	0.48307	0.437497	-0.0455733	1.96e-05	0.00911654	chrX	70474783	ZMYM3;ZMYM3;BCYRN1;ZMYM3;ZMYM3;ZMYM3	NM_201599;NM_001171162;NR_001568;NM_001171163;NM_005096;NM_001171162	TSS1500;1stExon;Body;TSS1500;TSS1500;5'UTR	S_Shore
cg03992192	0.88485	0.850563	-0.0342873	0.000600421	0.0372695	chr10	64501913
cg03992926	0.0488421	0.0571692	0.00832707	0.000574225	0.0367051	chr1	186344761	TPR;C1orf27;MIR548F1;C1orf27;C1orf27	NM_003292;NM_017847;NR_031642;NM_001164246;NM_001164245	TSS1500;TSS200;Body;TSS200;TSS200	Island
cg03993934	0.386269	0.322533	-0.0637352	0.000870777	0.0435272	chrX	101411275	BEX5;BEX5	NM_001159560;NM_001012978	TSS1500;TSS1500
cg04010586	0.307526	0.256897	-0.0506286	5.67e-06	0.00542388	chr1	36788436	FAM176B	NM_018166	Body	Island
cg04014306	0.871666	0.845782	-0.0258833	0.000125792	0.0199855	chr17	79194635	AZI1;AZI1	NM_001009811;NM_014984	5'UTR;5'UTR	N_Shore
cg04015433	0.447039	0.382347	-0.0646919	0.00049526	0.034474	chr8	8820844				Island
cg04015912	0.910606	0.875433	-0.0351728	0.000853829	0.0431987	chr2	240117232	MGC16025;HDAC4	NR_026664;NM_006037	TSS200;Body
cg04018164	0.820045	0.85879	0.0387453	7.03e-05	0.0158204	chr17	12566358				N_Shelf
cg04023483	0.256689	0.221782	-0.0349066	0.000567389	0.036551	chr3	6904134	GRM7;GRM7	NM_181874;NM_000844	Body;Body	Island
cg04028695	0.708697	0.662544	-0.046153	0.000476456	0.0341183	chr10	80008319
cg04032871	0.0501445	0.0444349	-0.00570964	0.000584505	0.0368386	chr19	46195965	QPCTL;SNRPD2;QPCTL;SNRPD2	NM_001163377;NM_177542;NM_017659;NM_004597	1stExon;TSS1500;1stExon;TSS1500	Island
cg04033732	0.578101	0.520174	-0.057927	7.47e-05	0.0161593	chr16	67707096
cg04038844	0.643773	0.570278	-0.0734942	0.000157624	0.0220039	chr9	110399688				Island
cg04041283	0.0545924	0.043798	-0.0107944	2.65e-05	0.010401	chr8	1414952
cg04044203	0.897127	0.866571	-0.030556	0.000328806	0.0292345	chr11	124631218	ESAM	NM_138961	Body	N_Shore
cg04044445	0.0703424	0.0607391	-0.00960332	0.000333208	0.0293741	chr11	44117811	EXT2;EXT2	NM_207122;NM_000401	5'UTR;5'UTR	Island
cg04048141	0.875512	0.853351	-0.0221615	0.000969292	0.0456193	chr11	1983768				S_Shore
cg04055615	0.0436254	0.0363847	-0.00724065	0.00048426	0.0342754	chr6	31697723	DDAH2	NM_013974	5'UTR	Island
cg04056904	0.959565	0.943029	-0.0165361	0.00051016	0.0349446	chr3	182399388				N_Shore
cg04057161	0.925244	0.884805	-0.0404397	0.000191745	0.0237426	chr4	54601212
cg04060561	0.842402	0.748319	-0.0940835	0.000753841	0.0410062	chr6	127663200	ECHDC1;ECHDC1;ECHDC1;ECHDC1;ECHDC1	NM_001002030;NM_001105544;NM_001139510;NM_018479;NM_001105545	5'UTR;5'UTR;Body;5'UTR;5'UTR	N_Shore
cg04060943	0.921726	0.888728	-0.0329974	0.000385833	0.0313235	chr6	134504523	SGK1	NM_001143676	Body
cg04065603	0.897783	0.91613	0.0183467	4.5e-05	0.0128759	chr8	145531987	HSF1	NM_005526	Body
cg04065832	0.610036	0.571513	-0.0385231	0.000610204	0.0375	chrX	72667191	CDX4	NM_005193	1stExon	Island
cg04066115	0.0646331	0.0522954	-0.0123377	0.000110641	0.0190372	chr4	140374523	RAB33B	NM_031296	TSS1500	Island
cg04067249	0.917148	0.890884	-0.0262632	0.00102448	0.0465886	chr6	53330099
cg04068341	0.919258	0.935587	0.0163292	0.000194297	0.023871	chr10	134821734				Island
cg04069951	0.265719	0.225671	-0.0400478	0.000994146	0.0460254	chr11	2398336	CD81	NM_004356	TSS1500	Island
cg04070728	0.866466	0.883558	0.0170921	0.00111961	0.0482027	chr12	131213065
cg04071516	0.0566125	0.0455793	-0.0110333	5.45e-05	0.0140687	chr19	1864938	KLF16	NM_031918	TSS1500	Island
cg04072928	0.0458072	0.0390672	-0.00673996	0.000426086	0.0327675	chr6	31125950	CCHCR1;CCHCR1;TCF19;TCF19;CCHCR1;CCHCR1	NM_001105564;NM_001105563;NM_007109;NM_001077511;NM_019052;NM_019052	TSS1500;TSS1500;TSS1500;TSS1500;1stExon;5'UTR	Island
cg04073934	0.741463	0.81836	0.0768966	4.6e-05	0.0130513	chr4	3372272	RGS12;RGS12;RGS12	NM_198229;NM_198227;NM_002926	Body;Body;Body	N_Shelf
cg04074001	0.967962	0.957325	-0.0106367	0.000600062	0.0372618	chr4	148861409	ARHGAP10	NM_024605	Body
cg04074404	0.722765	0.824373	0.101609	9.14e-05	0.0175204	chr10	3282585
cg04075726	0.782194	0.724383	-0.0578107	0.00066107	0.0388762	chr2	69499425
cg04076212	0.053684	0.0435437	-0.0101403	9.08e-05	0.0174823	chr1	179335396	C1orf125;C1orf125	NM_144696;NM_182766	5'UTR;5'UTR	S_Shore
cg04076286	0.950861	0.937644	-0.0132162	0.00107763	0.0474354	chr3	42630270				N_Shore
cg04076481	0.061965	0.0515272	-0.0104378	0.000666117	0.038986	chr19	10676881	KRI1	NM_023008	TSS200	Island
cg04084883	0.820008	0.798038	-0.0219693	0.000231821	0.0254579	chr7	862518	UNC84A;UNC84A	NM_001130965;NM_025154	5'UTR;5'UTR	Island
cg04095345	0.0650299	0.0537831	-0.0112467	0.000122184	0.0197941	chr6	34857663	ANKS1A	NM_015245	Body	Island
cg04099186	0.708988	0.75141	0.0424221	6.8e-06	0.00587237	chr1	211860612
cg04099543	0.619455	0.562806	-0.0566486	0.000258363	0.0266187	chr11	72983405	P2RY6;P2RY6;P2RY6;P2RY6;P2RY6	NM_176797;NM_004154;NM_176796;NM_004154;NM_176798	5'UTR;1stExon;5'UTR;5'UTR;5'UTR
cg04101755	0.39263	0.341935	-0.050695	0.000875338	0.0436542	chr16	3057959				S_Shelf
cg04101819	0.718732	0.666996	-0.0517366	9.12e-05	0.0175133	chrX	40006699	BCOR;BCOR	NM_001123384;NM_001123383	5'UTR;5'UTR	Island
cg04102208	0.0788848	0.0690494	-0.00983545	0.000185927	0.023417	chr5	16465239	ZNF622	NM_033414	1stExon	Island
cg04102325	0.146388	0.125496	-0.0208924	0.000120833	0.0197237	chr16	51147623				Island
cg04103410	0.953107	0.942532	-0.010575	0.00058061	0.0367699	chr5	169808789	KCNMB1;KCNIP1	NM_004137;NM_001034838	Body;Body
cg04108502	0.0973095	0.0824616	-0.0148479	0.000414387	0.0323064	chr12	56360908	CDK2;CDK2;SILV	NM_001798;NM_052827;NM_006928	Body;Body;TSS1500	Island
cg04120400	0.738792	0.793008	0.0542154	0.000239383	0.0258694	chr2	133425064	LYPD1;LYPD1	NM_001077427;NM_144586	Body;Body	N_Shore
cg04122324	0.258753	0.234719	-0.0240339	0.000598556	0.0372062	chr13	45563586	KIAA1704;NUFIP1;NUFIP1	NM_018559;NM_012345;NM_012345	TSS200;1stExon;5'UTR	Island
cg04128065	0.895248	0.833725	-0.0615234	0.000154979	0.0218815	chr1	229733305	TAF5L	NM_014409	Body	S_Shelf
cg04131890	0.364351	0.429221	0.06487	0.000229383	0.0253362	chr5	969939
cg04132186	0.597299	0.530975	-0.0663241	0.000492792	0.0344222	chr3	184322709				S_Shore
cg04132199	0.0673636	0.0430432	-0.0243204	3.09e-05	0.0110888	chr14	102172572				Island
cg04134818	0.352088	0.315354	-0.0367337	0.000887623	0.0438479	chr5	148998446	FLJ41603	NM_001001669	Body
cg04140212	0.578203	0.518869	-0.0593339	0.000268972	0.0270868	chr2	85829138	TMEM150A;TMEM150A;TMEM150A	NM_001031738;NM_153342;NR_033179	5'UTR;5'UTR;Body	N_Shore
cg04144222	0.938357	0.949711	0.011354	3.56e-05	0.0116591	chr1	150953713	ANXA9	NM_003568	TSS1500
cg04145025	0.623316	0.680301	0.0569851	0.000360705	0.0304268	chr11	519271				Island
cg04149578	0.712688	0.643954	-0.0687344	3.82e-05	0.0119769	chr10	134202519
cg04152629	0.0915813	0.0611467	-0.0304346	6.21e-05	0.0149326	chr12	49211867	CACNB3	NM_000725	TSS1500	N_Shore
cg04154034	0.101061	0.0428366	-0.0582249	0.000833786	0.0428786	chr17	28927549	LRRC37B2	NR_015341	Body	Island
cg04157804	0.0685353	0.0603382	-0.00819707	0.000623488	0.0379244	chr1	21766405	NBPF3	NM_032264	TSS1500	Island
cg04160653	0.0787261	0.0694808	-0.0092453	0.00104183	0.0467769	chr11	3877315	STIM1;STIM1	NM_003156;NM_003156	5'UTR;1stExon	Island
cg04160749	0.714945	0.816671	0.101727	0.000119769	0.0196619	chr8	58172571				Island
cg04161294	0.897212	0.872877	-0.0243353	0.000459969	0.0336852	chr8	102570503	GRHL2	NM_024915	Body
cg04162497	0.894424	0.943003	0.0485791	5.22e-06	0.0052215	chr14	104194223	ZFYVE21	NM_024071	Body	Island
cg04163391	0.865628	0.822851	-0.0427763	0.000628127	0.0380545	chr2	241719496	KIF1A	NM_004321	Body	Island
cg04165024	0.902969	0.87047	-0.0324992	0.000620543	0.0378641	chr16	1787370	MAPK8IP3;MAPK8IP3	NM_001040439;NM_015133	Body;Body	N_Shelf
cg04167054	0.0776509	0.0653557	-0.0122952	0.000563241	0.0364365	chr3	130613906	ATP2C1;ATP2C1;ATP2C1;ATP2C1	NM_001001485;NM_001001486;NM_014382;NM_001001487	Body;Body;Body;Body	S_Shore
cg04169403	0.0572578	0.0413279	-0.0159299	9.02e-05	0.0174214	chr22	45098800	PRR5;PRR5;PRR5;PRR5-ARHGAP8;PRR5;PRR5	NM_015366;NM_001017529;NM_001017528;NM_181334;NM_001017530;NM_181333	Body;5'UTR;Body;Body;5'UTR;Body	Island
cg04169534	0.569591	0.596531	0.0269397	0.00108655	0.0475871	chr17	507544	VPS53;VPS53	NM_018289;NM_001128159	Body;Body
cg04170065	0.660222	0.604401	-0.0558209	0.000101639	0.018406	chr16	72153204	PMFBP1;PMFBP1	NM_001160213;NM_031293	3'UTR;3'UTR
cg04173688	0.965524	0.954361	-0.0111632	0.000620433	0.0378626	chr4	1357523	KIAA1530	NM_020894	Body
cg04174410	0.0915817	0.0709554	-0.0206263	0.000455362	0.0335437	chr19	57832339	ZNF543	NM_213598	Body	S_Shore
cg04179571	0.953483	0.936669	-0.0168133	0.00106616	0.0472131	chr14	68444789	RAD51L1;RAD51L1;RAD51L1	NM_133509;NM_002877;NM_133510	Body;Body;Body
cg04181614	0.0378247	0.0315062	-0.00631854	0.000515121	0.0350268	chr17	6544266	TXNDC17;KIAA0753;TXNDC17	NM_032731;NM_014804;NM_032731	1stExon;TSS200;5'UTR	Island
cg04190530	0.0728135	0.0629349	-0.00987859	8.82e-05	0.0172831	chr3	12598397	MKRN2	NM_014160	TSS200	Island
cg04192580	0.177346	0.145743	-0.0316022	0.00107488	0.0473734	chr2	223726348	ACSL3;ACSL3	NM_203372;NM_004457	5'UTR;5'UTR	Island
cg04197548	0.454918	0.389956	-0.0649614	1.11e-05	0.00721214	chr10	75004945	DNAJC9	NM_015190	Body	N_Shore
cg04197554	0.964035	0.942203	-0.0218321	7.23e-05	0.0159449	chr8	21866700				N_Shore
cg04205664	0.478457	0.443653	-0.034804	0.000723978	0.0403084	chr7	139209511	CLEC2L	NM_001080511	Body	S_Shore
cg04205769	0.897749	0.841086	-0.0566638	0.000815854	0.0424688	chr1	101488098	DPH5;DPH5;DPH5	NM_001077395;NM_015958;NM_001077394	Body;Body;Body	N_Shelf
cg04208292	0.0399926	0.0342766	-0.00571599	0.000358614	0.0303941	chr9	129622372	ZBTB34	NM_001099270	TSS1500	N_Shore
cg04211309	0.923341	0.907551	-0.0157904	0.000846879	0.0431031	chr16	58056296				N_Shelf
cg04215287	0.954692	0.932075	-0.0226171	0.000142572	0.0210616	chr3	149310862	WWTR1;WWTR1;WWTR1	NM_015472;NM_001168278;NM_001168280	Body;Body;Body
cg04218745	0.937242	0.918147	-0.0190953	0.000873236	0.0435994	chr16	85878940				Island
cg04221764	0.707299	0.765162	0.0578631	1.34e-05	0.00778389	chr5	177410766				N_Shore
cg04222842	0.233354	0.165679	-0.0676756	0.000219084	0.0249166	chr1	225965391	SRP9;SRP9	NM_003133;NM_001130440	TSS200;TSS200	Island
cg04224041	0.883908	0.853125	-0.0307827	0.000713676	0.0401063	chr4	1220556	CTBP1;CTBP1	NM_001328;NM_001012614	Body;Body	N_Shore
cg04225510	0.081024	0.0649868	-0.0160372	0.000308512	0.0284752	chr10	12237758	CDC123;NUDT5	NM_006023;NM_014142	TSS1500;5'UTR	N_Shore
cg04227141	0.971595	0.963021	-0.00857451	0.000581544	0.0367777	chr13	33184404	PDS5B	NM_015032	5'UTR
cg04227633	0.0848129	0.0649243	-0.0198886	9.97e-05	0.01825	chr14	102904606	TECPR2	NM_014844	Body
cg04227643	0.750421	0.807855	0.0574343	0.000157707	0.0220039	chrX	50561065				S_Shelf
cg04228428	0.914609	0.929767	0.0151581	0.000635931	0.0382586	chr1	112438690	KCND3;KCND3	NM_172198;NM_004980	Body;Body
cg04230662	0.0710847	0.0625648	-0.00851986	0.0006038	0.0373328	chr1	1343134	MRPL20	NM_017971	TSS1500	S_Shore
cg04231340	0.156448	0.120856	-0.0355922	7.85e-06	0.00630137	chr16	50501845				Island
cg04232903	0.0655442	0.0545979	-0.0109463	0.00088689	0.0438327	chr1	6546839	PLEKHG5;PLEKHG5;PLEKHG5;PLEKHG5;PLEKHG5	NM_020631;NM_001042665;NM_198681;NM_001042664;NM_001042663	5'UTR;TSS1500;Body;5'UTR;Body	S_Shore
cg04234190	0.156055	0.119766	-0.0362886	1.14e-05	0.00724854	chr1	39568235	MACF1	NM_012090	Body	N_Shelf
cg04236540	0.0853852	0.070844	-0.0145412	0.000113794	0.0192556	chr3	107148807				N_Shore
cg04239009	0.0479209	0.0398515	-0.00806938	0.000710782	0.0400446	chr3	141944519	GK5	NM_001039547	TSS200	Island
cg04240491	0.963848	0.944106	-0.0197416	2.07e-05	0.00936398	chr2	30827623	LCLAT1;LCLAT1	NM_001002257;NM_182551	Body;Body
cg04240493	0.235148	0.193473	-0.0416748	2.72e-05	0.0104805	chr3	148414664	AGTR1;AGTR1;AGTR1;AGTR1	NM_000685;NM_031850;NM_004835;NM_009585	TSS1500;TSS1500;TSS1500;TSS1500	N_Shore
cg04241844	0.923926	0.905546	-0.0183803	0.00117098	0.0491305	chr1	20878380	FAM43B	NM_207334	TSS1500	N_Shore
cg04246138	0.625397	0.566869	-0.0585288	0.000916755	0.044515	chr16	46777343	MYLK3	NM_182493	Body
cg04248461	0.958252	0.945854	-0.012398	0.00067899	0.039319	chr10	466737	DIP2C	NM_014974	Body	S_Shore
cg04249586	0.0638756	0.0567472	-0.00712842	0.00063426	0.0382349	chr4	111119946	ELOVL6;ELOVL6	NM_024090;NM_001130721	TSS200;TSS200	Island
cg04249742	0.928782	0.88577	-0.0430119	8.31e-07	0.00282296	chr10	101285439				N_Shore
cg04249769	0.164623	0.138106	-0.0265171	9.34e-06	0.00676377	chr8	80680899	HEY1;HEY1	NM_012258;NM_001040708	TSS1500;TSS1500	Island
cg04251872	0.202638	0.164133	-0.0385045	0.000179063	0.0230598	chr12	93964403	SOCS2	NM_003877	5'UTR	Island
cg04254347	0.0424748	0.0371254	-0.0053494	0.000879394	0.0437072	chr20	2644878	IDH3B;IDH3B;IDH3B	NM_174856;NM_174855;NM_006899	TSS200;TSS200;TSS200	Island
cg04258046	0.884507	0.843865	-0.0406418	0.000802862	0.0421593	chr15	63445591	RPS27L	NM_015920	3'UTR	N_Shelf
cg04259504	0.947632	0.924344	-0.0232876	3.24e-05	0.011318	chr6	112422840	C6orf225	NM_001033564	3'UTR
cg04261408	0.214055	0.178424	-0.0356312	0.00108285	0.0475015	chr8	97506675	SDC2	NM_002998	Body	Island
cg04271131	0.152581	0.100196	-0.0523852	2.27e-06	0.00374436	chrX	9433870	TBL1X;TBL1X;TBL1X;TBL1X	NM_001139467;NM_005647;NM_001139466;NM_001139468	5'UTR;5'UTR;5'UTR;5'UTR	Island
cg04272086	0.3046	0.255452	-0.0491478	0.000282411	0.027578	chr18	49867359	DCC	NM_005215	Body	N_Shore
cg04272682	0.144143	0.114508	-0.029635	0.00111439	0.0480976	chr14	70315994				N_Shore
cg04274800	0.0696305	0.056405	-0.0132256	3.02e-05	0.0109967	chr18	72266094	LOC400657	NR_024484	TSS1500	S_Shore
cg04275239	0.871327	0.897365	0.0260371	0.00106432	0.0471671	chr10	132912961	TCERG1L	NM_174937	Body
cg04277056	0.891235	0.868756	-0.0224792	0.000414157	0.0323025	chr21	48021941	S100B	NM_006272	Body	S_Shelf
cg04282307	0.914268	0.862971	-0.0512975	2.89e-05	0.010776	chr5	114761245
cg04283377	0.291067	0.242739	-0.0483276	0.000156286	0.0219321	chrX	47420348	ARAF	NM_001654	TSS200	N_Shore
cg04283392	0.19747	0.166303	-0.0311677	0.000496302	0.0345035	chr3	196366369	LRRC33	NM_198565	TSS1500	N_Shore
cg04286030	0.168656	0.135308	-0.0333478	0.000718603	0.0401958	chr1	2313373	MORN1	NM_024848	Body	N_Shelf
cg04287191	0.216153	0.142538	-0.0736147	0.000209775	0.0245276	chrX	153210222	RENBP;RENBP	NM_002910;NM_002910	1stExon;5'UTR
cg04291025	0.0687043	0.0556888	-0.0130155	0.000319421	0.0289246	chr15	69746140	RPLP1;RPLP1	NM_001003;NM_213725	Body;Body	S_Shore
cg04292187	0.0780655	0.0645523	-0.0135133	1.3e-05	0.00770006	chr1	235668421	B3GALNT2	NM_152490	TSS1500	Island
cg04298511	0.0592434	0.0395884	-0.0196551	0.000489183	0.0343883	chr7	70159330	AUTS2;AUTS2	NM_015570;NM_001127231	Body;Body	Island
cg04304509	0.692073	0.723392	0.0313192	0.000678245	0.0392885	chr1	230215193	GALNT2	NM_004481	Body
cg04304639	0.888433	0.876903	-0.01153	0.000408838	0.0321178	chr17	73836075	UNC13D	NM_199242	Body
cg04304872	0.876873	0.837377	-0.0394958	0.000142584	0.0210616	chr2	208273528
cg04304932	0.574123	0.550946	-0.0231774	7.11e-05	0.0158843	chr14	101292128	MEG3;MEG3;MEG3	NR_002766;NR_003531;NR_003530	TSS1500;TSS1500;TSS1500	Island
cg04308589	0.895491	0.836328	-0.0591623	4.83e-06	0.0050726	chr10	79110881	KCNMA1;KCNMA1;KCNMA1;KCNMA1	NM_001161353;NM_001161352;NM_002247;NM_001014797	Body;Body;Body;Body
cg04308769	0.32448	0.274247	-0.0502331	2.93e-05	0.0108678	chr1	200007623	NR5A2;NR5A2	NM_205860;NM_003822	Body;Body	N_Shore
cg04314247	0.126645	0.105865	-0.0207794	0.000169642	0.0226315	chr1	95286125	SLC44A3;SLC44A3;SLC44A3	NM_152369;NM_152369;NM_001114106	5'UTR;1stExon;Body	Island
cg04314978	0.169892	0.134058	-0.0358338	0.000126934	0.0200105	chr11	36509910
cg04318320	0.394147	0.319551	-0.0745963	2.63e-06	0.00390516	chrX	39874524				Island
cg04324821	0.28483	0.226826	-0.0580043	0.00120513	0.0498024	chr2	101397191
cg04327529	0.0820973	0.065147	-0.0169503	0.000445884	0.0333425	chr10	52834121	PRKG1;PRKG1	NM_001098512;NM_006258	Body;TSS200	Island
cg04330811	0.951636	0.923534	-0.0281017	0.00035877	0.0304015	chr2	134949779				S_Shore
cg04330884	0.160095	0.143196	-0.0168993	0.000737233	0.0406498	chr10	126339578	FAM53B	NM_014661	Body
cg04334684	0.48161	0.407984	-0.0736262	2.48e-06	0.00379446	chrX	153657362	ATP6AP1	NM_001183	Body	Island
cg04335339	0.185922	0.154106	-0.0318158	2.07e-06	0.00365941	chr10	116853118	ATRNL1	NM_207303	TSS200	Island
cg04336513	0.0406566	0.0324401	-0.00821645	0.00025886	0.0266187	chr6	137114064	MAP3K5	NM_005923	TSS1500	Island
cg04337096	0.074169	0.0629586	-0.0112104	0.00109755	0.047829	chr5	146257347	PPP2R2B;PPP2R2B;PPP2R2B;PPP2R2B;PPP2R2B;PPP2R2B;PPP2R2B	NM_181674;NM_001127381;NM_181677;NM_181678;NM_181676;NM_181675;NM_004576	Body;Body;Body;5'UTR;Body;Body;Body	Island
cg04337342	0.915476	0.901864	-0.0136111	0.000542941	0.0357454	chr6	168858319	SMOC2;SMOC2	NM_022138;NM_001166412	Body;Body
cg04339837	0.339777	0.273809	-0.0659675	3.12e-06	0.00427143	chr1	12656114	DHRS3	NM_004753	Body	Island
cg04339882	0.68558	0.638921	-0.0466584	0.000195126	0.023871	chr1	17286363	CROCC	NM_014675	Body	N_Shore
cg04346459	0.73624	0.917121	0.180881	0.000532117	0.0354351	chr6	41068666	NFYA;NFYA;LOC221442	NM_021705;NM_002505;NR_026938	3'UTR;3'UTR;TSS200	Island
cg04347582	0.164173	0.130837	-0.0333361	3.79e-05	0.0119252	chr3	128205496	GATA2;GATA2;GATA2	NM_001145661;NM_032638;NM_001145662	Body;Body;Body	Island
cg04350121	0.952412	0.941114	-0.0112985	4.55e-06	0.00503363	chr14	39308079
cg04351236	0.93602	0.906804	-0.0292153	0.000412884	0.0322751	chr1	19540060				S_Shelf
cg04352026	0.0905586	0.0692434	-0.0213152	3.01e-05	0.0109967	chr19	58740365	ZNF544	NM_014480	5'UTR	Island
cg04354393	0.562693	0.496489	-0.0662036	0.00121648	0.0499652	chr17	33775963	SLFN13	NM_144682	TSS200	N_Shore
cg04354879	0.130221	0.106255	-0.0239664	0.000718044	0.0401737	chr17	42634955	FZD2;FZD2	NM_001466;NM_001466	1stExon;5'UTR	Island
cg04355435	0.191117	0.148321	-0.0427963	2.77e-06	0.00400646	chr1	43736290	TMEM125	NM_144626	5'UTR	N_Shelf
cg04360557	0.0833348	0.0694869	-0.0138479	0.00103621	0.0467027	chr1	33282743	S100PBP;YARS;S100PBP	NM_001017406;NM_003680;NM_022753	TSS1500;Body;TSS1500	Island
cg04361279	0.865763	0.907402	0.041639	0.00117177	0.0491449	chr1	3560965	WDR8	NM_017818	Body	Island
cg04366407	0.937324	0.949954	0.0126301	0.000255441	0.0265491	chr2	10696980
cg04369109	0.0857661	0.0776726	-0.00809353	0.00115788	0.0489652	chr6	150039330	LATS1;LATS1	NM_004690;NM_004690	5'UTR;1stExon	Island
cg04369555	0.396895	0.363733	-0.0331621	0.000674411	0.039203	chrX	135578793	HTATSF1;HTATSF1	NM_014500;NM_001163280	TSS1500;TSS1500	N_Shore
cg04370247	0.646822	0.570018	-0.0768034	0.000125308	0.0199843	chr10	126308552	FAM53B	NM_014661	3'UTR
cg04374914	0.0330518	0.0266954	-0.00635647	0.00111007	0.0480553	chr11	506354	RNH1;RNH1;RNH1;RNH1;RNH1;RNH1;RNH1;RNH1	NM_203384;NM_203385;NM_203387;NM_203388;NM_203383;NM_203389;NM_002939;NM_203386	5'UTR;5'UTR;5'UTR;5'UTR;5'UTR;5'UTR;5'UTR;5'UTR	Island
cg04378874	0.0528569	0.043951	-0.0089059	0.000152302	0.0217045	chr16	77823616	VAT1L	NM_020927	Body	S_Shore
cg04380118	0.73304	0.668772	-0.0642684	0.000403665	0.0319634	chr1	45670624	ZSWIM5	NM_020883	Body	N_Shore
cg04382643	0.649935	0.561952	-0.0879831	0.000225158	0.025211	chr19	45849853	KLC3	NM_177417	Body	Island
cg04386839	0.792023	0.765674	-0.0263495	0.000427892	0.0327932	chr1	158534143	OR6P1	NM_001160325	TSS1500
cg04387658	0.788493	0.720825	-0.067668	0.000981803	0.0458069	chr3	121775080	CD86	NM_175862	Body
cg04389164	0.567567	0.524357	-0.0432098	0.000895549	0.0440299	chr16	4377470				N_Shore
cg04389709	0.86209	0.896579	0.0344893	3.07e-05	0.0110745	chr12	132969187				Island
cg04392387	0.933876	0.905746	-0.0281301	7.2e-06	0.00604745	chr2	3502446	ADI1	NM_018269	3'UTR	N_Shore
cg04397441	0.257959	0.213923	-0.0440357	0.00116367	0.0490191	chrX	70753023	OGT;OGT;OGT;BCYRN1;OGT	NM_181672;NM_181673;NM_181672;NR_001568;NM_181673	1stExon;1stExon;5'UTR;Body;5'UTR	S_Shore
cg04400533	0.522124	0.566719	0.0445953	0.000538784	0.0356507	chr3	185788716	ETV5	NM_004454	Body
[truncated: 8,861 more rows]

## Sheet: Table S6
Table S6 Differentially methylated probes in t-cells of breast cancer patients (stages 1 and 2)
TargetID	Normal	Cancer (Stage 1,2)	deltaBeta	P.Value	adj.P.Val	Holm/Bonferroni correction	Chr	Start	Distance.to.TSS	Nearest.PromoterID	Gene.Name
cg13983063	0.182312	0.100171	-0.0821411	9.32376e-09	0.0020791	0.00242932	chr5	146258615	-126	NR_073527	PPP2R2B
cg00799224	0.390526	0.309475	-0.0810514	2.1527e-09	0.000960055	0.0085075	chrX	19002639	-160	NM_000292	PHKA2
cg14178714	0.0650182	0.0555736	-0.00944465	7.36049e-07	0.00866197	0.00923054	chr15	78370200	-207	NM_015079	TBC1D2B
cg14286550	0.0602412	0.0492974	-0.0109438	4.43532e-07	0.00682087	0.0128868	chr6	32820912	-349	NM_001292022	TAP1
cg25021259	0.135629	0.083384	-0.0522455	1.05546e-07	0.00523015	0.0172084	chr5	146258546	-57	NR_073527	PPP2R2B
cg10265387	0.294941	0.216632	-0.0783084	2.18692e-08	0.00325106	0.0212359	chrX	20009123	-1227	NR_024440	LOC729609
cg00824156	0.893006	0.921023	0.0280176	9.32663e-08	0.00519934	0.0221744	chr2	127801271	63631	NM_139343	BIN1
cg02578476	0.121633	0.0816008	-0.0400318	6.98537e-08	0.00496056	0.0534617	chr7	99064011	-188	NM_001003714	ATP5J2
cg14416623	0.298749	0.233358	-0.0653903	1.94777e-07	0.00551616	0.0613732	chr2	133561787	-132718	NM_001077427	LYPD1
cg20909078	0.0660432	0.0508241	-0.0152191	2.22636e-07	0.00551616	0.0855047	chr12	31478601	519	NM_001135811	FAM60A
cg06279471	0.739679	0.673921	-0.0657578	7.78602e-08	0.00496056	0.101466	chr11	67806118	-343	NM_006019	TCIRG1
cg26943082	0.0632798	0.0483615	-0.0149183	2.07949e-07	0.00551616	0.144136	chr6	31802422	-269	NM_001287487	C6orf48
cg06124711	0.47537	0.427591	-0.047779	1.9467e-07	0.00551616	0.152929	chrX	153640000	124	NM_181313	TAZ
cg09192327	0.128742	0.0707553	-0.0579871	1.91031e-07	0.00551616	0.158503	chrX	153029556	-94	NM_005393	PLXNB3
cg19979314	0.871827	0.839743	-0.0320834	3.82206e-07	0.00657141	0.180241	chr15	22991163	35409	NM_001033028	CYFIP1
cg14693893	0.0832774	0.0645952	-0.0186823	3.41678e-06	0.0136055	0.200345	chr14	102430593	-271	NM_001376	DYNC1H1
cg20490031	0.924093	0.943694	0.0196013	3.23702e-07	0.0062767	0.20646	chr18	61143926	-217	NM_002639	SERPINB5
cg21662807	0.0775978	0.0411907	-0.0364071	1.28253e-07	0.00545306	0.21377	chrX	40034240	2341	NM_001123383	BCOR
cg23391060	0.220881	0.148522	-0.072359	1.34499e-07	0.00545306	0.226418	chrX	153029535	-115	NM_005393	PLXNB3
cg23523765	0.0522568	0.0384039	-0.0138529	1.66562e-06	0.0114282	0.229537	chr7	39772772	-394	NR_026999	LINC00265
cg12457901	0.41073	0.335206	-0.075524	4.025e-07	0.00657141	0.293797	chr6	30882671	564	NM_001167734	VARS2
cg13987686	0.81849	0.788388	-0.0301015	6.52435e-08	0.00496056	0.295242	chrX	151283805	2605	NM_021049	MAGEA5
cg17343325	0.187666	0.153226	-0.0344403	5.30583e-08	0.00496056	0.303614	chr19	3029668	-57	NM_001144762	TLE2
cg19053358	0.453582	0.396353	-0.0572284	2.02706e-07	0.00551616	0.317029	chrX	110039078	-3	NM_145234	CHRDL1
cg24331317	0.589886	0.695318	0.105433	3.9683e-07	0.00657141	0.318404	chr3	19017607	-172409	NM_144633	KCNH8
cg18786995	0.243291	0.188431	-0.0548596	4.12575e-07	0.00657141	0.319857	chr19	58988182	388	NM_017908	ZNF446
cg17095179	0.0778188	0.059554	-0.0182648	7.87214e-07	0.00866197	0.328149	chr1	9969424	891	NM_020248	CTNNBIP1
cg08173515	0.195597	0.0847574	-0.11084	7.18036e-07	0.00866197	0.334758	chr19	21657529	-8987	NR_037194	LINC00664
cg13974464	0.298564	0.141131	-0.157432	5.91485e-07	0.00824342	0.345973	chr19	49224165	-1190	NM_001130915	MAMSTR
cg26562263	0.455244	0.211982	-0.243262	5.31878e-07	0.00790686	0.37506	chr19	21863715	-69831	NR_024523	LOC641367
cg04553232	0.248111	0.192016	-0.0560948	3.76201e-07	0.00657141	0.39789	chrX	8700576	-350	NM_000216	KAL1
cg22795185	0.0822261	0.0703459	-0.0118802	2.20763e-06	0.0121438	0.407036	chr1	174129340	789	NM_014857	RABGAP1L
cg00243574	0.169913	0.124366	-0.0455463	2.72146e-07	0.00584055	0.411727	chr12	54410727	92	NR_003084	HOXC5
cg07063890	0.89234	0.846426	-0.0459142	6.36817e-07	0.00835313	0.434567	chr16	88496241	2363	NM_001127464	ZNF469
cg03508597	0.247459	0.19689	-0.0505683	2.10419e-07	0.00551616	0.485354	chrX	45060356	-211	NM_176819	CXorf36
cg13981223	0.0561474	0.0489329	-0.00721451	3.13004e-05	0.0264834	0.492664	chr11	31391216	140	NM_181807	DCDC1
cg19048360	0.180951	0.133351	-0.0476002	1.14641e-06	0.010025	0.507597	chr6	33256165	-1100	NR_106933	MIR6873
cg23044005	0.94274	0.957351	0.0146118	4.25213e-06	0.0145873	0.525787	chr7	22588840	-14115	NR_038393	LOC100506178
cg08274518	0.969321	0.959433	-0.00988742	6.43337e-06	0.0169401	0.540772	chr3	33758023	1681	NM_015097	CLASP2
cg11323731	0.0591429	0.0494596	-0.00968336	1.89706e-06	0.0118691	0.547669	chr1	46016768	314	NM_001202414	AKR1A1
cg27291765	0.0378781	0.0484966	0.0106185	4.77002e-06	0.0150912	0.555826	chr14	21457976	12	NM_001029991	METTL17
cg22727641	0.162586	0.108431	-0.0541548	1.14597e-06	0.010025	0.597806	chr8	101157742	356	NM_001029860	FBXO43
cg18719294	0.0783677	0.0594888	-0.0188789	9.35532e-07	0.00930196	0.606327	chr11	110300575	-85	NM_004109	FDX1
cg10110432	0.907893	0.933476	0.0255827	1.37259e-06	0.0105542	0.623654	chr11	1311352	19539	NM_019009	TOLLIP
cg16659003	0.218104	0.143204	-0.0749006	7.29629e-07	0.00866197	0.650748	chr2	160142632	430	NM_152528	WDSUB1
cg00843634	0.628974	0.729447	0.100473	8.33454e-07	0.00866197	0.656093	chr8	10584169	3914	NM_031439	SOX7
cg20995450	0.117974	0.0903221	-0.027652	2.95332e-06	0.0127875	0.675578	chr7	100292329	-5460	NM_022574	GIGYF1
cg21759811	0.0851625	0.0698773	-0.0152852	3.24781e-06	0.0132885	0.743946	chr5	99870957	-166	NM_198507	FAM174A
cg11324010	0.534842	0.657071	0.122229	8.35164e-07	0.00866197	0.763548	chr4	182568983	-488682	NR_033918	LINC00290
cg14331163	0.179819	0.134153	-0.0456655	4.75353e-06	0.0150912	0.772815	chr9	77111663	-588	NM_006914	RORB
cg16288248	0.0593587	0.0471307	-0.0122279	2.0414e-06	0.0121389	0.783159	chr7	87230087	-27641	NM_001134405	RUNDC3B
cg26211349	0.305692	0.245951	-0.0597417	2.23282e-06	0.0121438	0.83674	chr17	77404555	107674	NM_001082575	RBFOX3
ch.14.1823318F	0.0356835	0.0283211	-0.00736242	2.50829e-05	0.0252245	0.85385	chr14	104122508	26984	NM_005552	KLC1
cg04627186	0.100451	0.0895455	-0.0109055	8.13463e-06	0.0193048	0.87469	chr2	178257342	76	NR_026966	LOC100130691
cg19897071	0.561289	0.486905	-0.0743842	1.11926e-06	0.010025	0.887474	chr5	35991382	152	NM_152404	UGT3A1
cg13229857	0.609239	0.513578	-0.095661	2.61386e-06	0.0124034	0.895746	chr1	200006247	-5705	NM_001276464	NR5A2
cg09955859	0.0434244	0.0354029	-0.00802146	2.03678e-05	0.0244002	0.920621	chr1	40626914	-126	NM_012421	RLF
cg06270975	0.97104	0.961463	-0.00957668	1.3019e-05	0.0222606	0.94424	chr11	656624	19320	NM_000797	DRD4
cg11730930	0.252855	0.183337	-0.0695174	1.181e-06	0.0101288	0.970985	chr14	75770279	9173	NR_038421	LINC01220
cg08588626	0.526342	0.491308	-0.0350339	1.56005e-06	0.0110662	1.01519	chrX	17393327	-215	NM_198270	NHS
cg20047235	0.110539	0.0982933	-0.012246	1.44294e-05	0.0229014	1.02726	chr7	150755417	119	NM_001199692	SLC4A2
cg09879734	0.118409	0.0912327	-0.0271766	1.35505e-06	0.0105542	1.04032	chr17	16842469	32932	NM_012452	TNFRSF13B
cg23168000	0.137174	0.0907776	-0.0463962	2.45593e-06	0.0123368	1.07667	chr14	93215136	-90	NM_005606	LGMN
cg23496314	0.399997	0.275816	-0.124181	1.26256e-06	0.0104709	1.07672	chrX	39956534	184	NM_017745	BCOR
cg02760293	0.782625	0.682702	-0.0999227	1.55673e-06	0.0110662	1.14044	chr5	146258785	-296	NR_073527	PPP2R2B
cg23140839	0.823476	0.878945	0.0554684	2.15286e-06	0.0121438	1.14722	chr6	25710487	16302	NM_170745	HIST1H2AA
cg04855141	0.0871036	0.0672362	-0.0198674	1.1977e-05	0.0216254	1.15773	chr3	128968634	182	NM_016128	COPG1
cg23718917	0.548729	0.492061	-0.0566678	5.68709e-07	0.00818166	1.16454	chrX	152990332	10	NM_000033	ABCD1
cg02822108	0.58988	0.68391	0.0940305	1.10583e-06	0.010025	1.16969	chr12	126718414	137877	NR_110053	LOC101927464
cg21654379	0.840195	0.766135	-0.0740599	1.54732e-06	0.0110662	1.21881	chr3	32864307	4798	NM_001039111	TRIM71
cg03514215	0.820183	0.84489	0.0247069	1.87731e-06	0.0118691	1.25447	chr20	62796417	591	NM_004535	MYT1
cg17792806	0.43172	0.390676	-0.0410437	1.1959e-05	0.0216254	1.25506	chrX	102585107	-6	NM_152278	TCEAL7
cg03285577	0.272063	0.198784	-0.0732785	4.15646e-06	0.0144819	1.25869	chr5	3605905	9738	NM_024337	IRX1
cg04675306	0.563222	0.504963	-0.058259	2.75017e-07	0.00584055	1.26338	chrX	135067450	-132	NM_001177651	SLC9A6
cg25238537	0.201476	0.131859	-0.0696168	3.54762e-06	0.0137883	1.26691	chr19	2302871	5284	NM_001101391	LINGO3
cg17740587	0.261515	0.188247	-0.0732679	2.38536e-06	0.0122278	1.27033	chrX	136651375	3030	NM_003413	ZIC3
cg10196289	0.0322973	0.0385118	0.00621455	0.000147831	0.0439233	1.31467	chr8	59572185	218	NM_003580	NSMAF
cg15405432	0.256699	0.150367	-0.106332	7.87208e-07	0.00866197	1.35346	chr5	126409310	-127	NM_001164479	C5orf63
cg00234261	0.0762908	0.0543039	-0.0219869	5.48114e-06	0.0159769	1.39436	chr7	151106082	-164	NR_034012	WDR86-AS1
cg11866674	0.0802544	0.0585732	-0.0216812	2.73572e-06	0.012578	1.39535	chr7	22589544	-13411	NR_038393	LOC100506178
cg01090433	0.26447	0.185449	-0.0790214	2.3661e-06	0.0122278	1.41058	chr16	82673506	13108	NM_001220488	CDH13
cg18601195	0.0598383	0.0467127	-0.0131256	2.54494e-06	0.0123368	1.41107	chr16	88522439	2426	NM_153813	ZFPM1
cg05264148	0.155906	0.110102	-0.0458042	2.35463e-06	0.0122278	1.42668	chr17	72208788	671	NR_026914	MGC16275
cg06491249	0.203725	0.153793	-0.0499319	3.11582e-06	0.0132342	1.4277	chr3	118754097	-422	NM_001015887	IGSF11
cg08359697	0.96458	0.947954	-0.0166258	8.44678e-06	0.0197229	1.48848	chr5	1921738	34294	NR_109912	CTD-2194D22.4
cg14844989	0.529897	0.384338	-0.145559	4.96684e-06	0.0151719	1.52313	chr11	31128820	-114588	NM_020869	DCDC5
cg03494634	0.488313	0.349735	-0.138579	1.92486e-06	0.0118691	1.54233	chr19	9238958	-1333	NM_001001958	OR7G3
cg16547564	0.89553	0.913894	0.0183637	4.00007e-06	0.0143293	1.55492	chr11	69408032	-47840	NM_053056	CCND1
cg00816515	0.467388	0.410223	-0.0571651	1.46339e-06	0.0110617	1.58988	chr11	13986348	2165	NM_006108	SPON1
cg19442702	0.943666	0.923519	-0.0201471	3.88366e-06	0.0143143	1.59628	chr5	398425	44832	NM_138464	C5orf55
cg13428516	0.317811	0.190878	-0.126933	3.10467e-06	0.0132342	1.6207	chr19	49224033	-1058	NM_001130915	MAMSTR
cg07078960	0.0936947	0.0640203	-0.0296744	1.3242e-06	0.0105542	1.65201	chr4	47465887	-212	NM_017845	COMMD8
cg08068635	0.0501104	0.0394713	-0.0106391	1.13609e-05	0.0216254	1.68951	chr6	2999962	-87	NM_001290222	NQO2
cg15878568	0.136136	0.0917199	-0.044416	2.38521e-06	0.0122278	1.6899	chr6	30923865	15089	NM_080870	DPCR1
cg00276826	0.0708704	0.053218	-0.0176524	8.33998e-07	0.00866197	1.69126	chr10	18940907	-342	NM_182543	NSUN6
cg20773149	0.234374	0.166044	-0.0683299	1.83233e-06	0.0118432	1.70929	chrX	20009138	-1242	NR_024440	LOC729609
cg04335339	0.18617	0.154203	-0.0319666	2.50231e-06	0.0123368	1.73652	chr10	116853118	-5	NM_207303	ATRNL1
cg10892251	0.589505	0.548196	-0.0413089	3.24579e-06	0.0132885	1.75094	chr21	18882234	-2989	NM_001338	CXADR
cg23261919	0.0340575	0.0255885	-0.00846905	1.18789e-05	0.0216254	1.75959	chr10	135072960	-11572	NR_108079	MIR202HG
cg25822783	0.640146	0.838255	0.198109	2.17494e-06	0.0121438	1.75994	chr12	133050826	-16330	NM_001142641	FBRSL1
cg04292187	0.0821914	0.0669187	-0.0152727	9.69952e-06	0.0205013	1.77822	chr1	235668421	-641	NM_152490	B3GALNT2
cg24173246	0.204311	0.153797	-0.0505133	2.47001e-06	0.0123368	1.80982	chr19	14897226	-7874	NM_013447	EMR2
cg09066026	0.927849	0.945652	0.0178036	2.65201e-06	0.0124034	1.89562	chr12	3782896	79469	NM_001144958	CRACR2A
cg27307378	0.420392	0.317923	-0.102468	2.93073e-06	0.0127875	1.92402	chr11	94134015	569	NM_016540	GPR83
cg00280163	0.0474563	0.0544149	0.00695856	7.22211e-05	0.0356648	1.99221	chr5	16466296	-403	NM_033414	ZNF622
cg23564939	0.949998	0.962886	0.0128882	1.09695e-05	0.0214608	2.00539	chr7	157209061	-49863	NR_110157	LOC101927914
cg17389813	0.79121	0.73299	-0.0582194	1.76242e-06	0.0115588	2.02778	chr11	122060265	13504	NR_024430	MIR100HG
cg06684503	0.620447	0.678889	0.0584413	2.0382e-06	0.0121389	2.04068	chr17	36873584	-2359	NR_039879	MIR4726
cg10072574	0.399285	0.330215	-0.0690706	4.10997e-06	0.0144327	2.07853	chrX	154033934	-133	NM_001166461	MPP1
cg16153146	0.217975	0.136819	-0.0811562	2.13535e-06	0.0121438	2.11547	chrX	40014151	22430	NM_001123383	BCOR
cg09122799	0.0288891	0.0217536	-0.00713544	3.2471e-05	0.0268783	2.12558	chr16	2582813	-808	NR_036139	MIR3178
cg09527658	0.087171	0.062267	-0.024904	2.98641e-07	0.00605397	2.13025	chr12	54610034	15225	NR_039851	MIR3198-2
cg07005960	0.918499	0.944776	0.0262773	1.58805e-06	0.0110662	2.15577	chr17	81050498	12932	NM_001004431	METRNL
cg04875118	0.0329376	0.0244857	-0.00845191	3.36762e-05	0.0270768	2.17565	chr8	144373569	11	NM_030895	ZNF696
cg25561762	0.164712	0.12925	-0.0354624	1.08514e-05	0.0214136	2.27685	chr13	20876028	-69495	NM_001110219	GJB6
cg01813224	0.208875	0.132162	-0.0767126	7.48781e-07	0.00866197	2.27826	chrX	113815930	-2620	NM_001256761	HTR2C
cg14245102	0.448547	0.398559	-0.0499875	2.2189e-06	0.0121438	2.28986	chr14	101292967	499	NR_003531	MEG3
cg16954204	0.0367015	0.0252388	-0.0114627	4.90657e-06	0.0150912	2.30007	chr6	20212978	-284	NM_001080480	MBOAT1
cg14638565	0.91049	0.92439	0.0138996	2.93703e-05	0.0260408	2.30324	chr13	113729446	-30655	NM_000131	F7
cg21827481	0.918728	0.867152	-0.0515766	1.74144e-06	0.0115588	2.34238	chr13	21440627	36285	NM_022459	XPO4
cg24512731	0.838125	0.884974	0.0468489	4.52242e-06	0.0150912	2.37401	chr4	22636203	-58333	NR_102355	GBA3
cg01004805	0.261548	0.198757	-0.0627909	1.34422e-05	0.0225373	2.40033	chrX	71458680	177	NM_017669	ERCC6L
cg05513208	0.116375	0.0865584	-0.0298162	1.01504e-05	0.0208611	2.41135	chr17	6659189	34	NR_046396	XAF1
cg18663091	0.64707	0.703462	0.0563919	1.72329e-06	0.0115588	2.4637	chr5	1891695	4251	NR_109912	CTD-2194D22.4
cg16950616	0.178104	0.153651	-0.0244529	6.76134e-05	0.0346148	2.46901	chr17	53045046	1017	NM_001162861	COX11
cg07136873	0.134505	0.0920769	-0.0424279	1.02149e-05	0.0208972	2.50502	chr19	1876580	8937	NM_001130111	ABHD17A
cg00004533	0.949994	0.96118	0.0111859	1.5234e-05	0.0231879	2.51079	chr21	45402464	-29741	NM_003274	TRAPPC10
cg13728115	0.260694	0.153076	-0.107618	3.95445e-06	0.0143293	2.56677	chrX	40030819	5762	NM_001123383	BCOR
cg24288527	0.909641	0.889878	-0.0197629	4.23611e-06	0.0145873	2.60069	chr10	93390347	2510	NM_005398	PPP1R3C
cg19051117	0.60425	0.321698	-0.282552	3.46753e-06	0.0136853	2.60177	chr19	21767566	79130	NM_001001415	ZNF429
cg02475777	0.672897	0.713285	0.0403887	1.50077e-05	0.0230004	2.64003	chr4	1388615	3276	NM_175918	CRIPAK
cg02727916	0.933527	0.910932	-0.0225955	9.38585e-07	0.00930196	2.66088	chr10	99535369	-3614	NM_003015	SFRP5
cg02331883	0.492855	0.39356	-0.0992951	2.77853e-06	0.0126445	2.69562	chr5	140798095	836	NM_018927	PCDHGB7
cg01490258	0.175877	0.109083	-0.0667936	4.88676e-06	0.0150912	2.70666	chrX	40030456	6125	NM_001123383	BCOR
cg26276690	0.778436	0.839102	0.0606654	5.25393e-06	0.0155505	2.7468	chr19	33721276	-4521	NM_019849	SLC7A10
cg03573187	0.0743005	0.0621397	-0.0121608	4.01625e-06	0.0143293	2.77109	chr11	62439866	-626	NM_024099	C11orf48
cg06809565	0.262097	0.154414	-0.107683	3.22512e-06	0.0132885	2.78281	chrX	153236787	31	NM_005334	HCFC1
cg21931676	0.0466046	0.0377937	-0.00881091	4.292e-05	0.0298252	2.82456	chr15	66790028	117	NM_006049	SNAPC5
cg02385840	0.145883	0.120038	-0.0258446	4.82365e-06	0.0150912	2.85016	chr12	5539588	-1691	NM_001102654	NTF3
cg08138025	0.1562	0.131102	-0.025098	6.40916e-06	0.0169401	2.8803	chr1	36396366	-316	NM_024852	AGO3
cg10008347	0.422106	0.316641	-0.105465	3.79978e-06	0.0142849	2.88676	chrX	39958040	-1322	NM_001123385	BCOR
cg04705068	0.740411	0.706787	-0.0336243	7.03894e-06	0.0177357	2.89297	chr1	179007494	12421	NM_014864	FAM20B
cg16892887	0.884251	0.860475	-0.0237755	8.19785e-06	0.0193181	2.96543	chr17	78892212	-73428	NM_024591	CHMP6
cg12800962	0.766446	0.707536	-0.0589107	1.57935e-06	0.0110662	2.97425	chr20	48626437	26925	NM_005985	SNAI1
cg09875833	0.26886	0.17829	-0.0905698	3.80666e-06	0.0142849	2.99483	chrX	39864897	91821	NM_017745	BCOR
cg15848685	0.465239	0.316209	-0.14903	4.90095e-06	0.0150912	3.07445	chr6	30882641	534	NM_001167734	VARS2
cg05062323	0.0860479	0.0647182	-0.0213297	2.4066e-05	0.025055	3.07634	chr7	22590069	-12886	NR_038393	LOC100506178
cg15848147	0.931291	0.946659	0.0153685	1.32572e-05	0.0223955	3.11466	chr4	120132554	-1227	NM_019050	USP53
cg12021882	0.844712	0.885015	0.0403027	3.55545e-06	0.0137883	3.12266	chr12	132841141	-10835	NR_024563	LOC100130238
cg02188048	0.424855	0.32547	-0.0993845	3.4147e-06	0.0136055	3.1246	chrX	39871543	85175	NM_017745	BCOR
cg20885782	0.206368	0.163763	-0.0426046	5.16129e-05	0.0314628	3.13796	chr4	41875606	9021	NR_104143	LINC00682
cg23346544	0.256251	0.217379	-0.0388716	5.46294e-06	0.0159769	3.23061	chr8	80731144	50768	NR_125410	LOC101927067
cg19848940	0.411398	0.35001	-0.0613872	6.42535e-06	0.0169401	3.24901	chr12	112250795	13158	NR_106819	MIR6761
cg08913769	0.0600739	0.0417773	-0.0182966	1.26784e-06	0.0104709	3.29864	chr1	170044059	-181	NM_001204516	KIFAP3
cg04981574	0.0991109	0.0780959	-0.021015	2.48318e-07	0.00582866	3.30362	chr5	176449406	-290	NM_012279	ZNF346
cg15046935	0.190354	0.0890358	-0.101318	2.66993e-06	0.0124034	3.33265	chr19	45595006	-1424	NM_019121	PPP1R37
cg16622520	0.872809	0.899411	0.0266015	8.55577e-06	0.0198734	3.34051	chr10	97264760	56416	NM_015385	SORBS1
cg06707338	0.0378309	0.0308379	-0.00699299	4.76363e-05	0.030866	3.42455	chr2	207024452	135	NM_001959	EEF1B2
cg22685779	0.426135	0.343427	-0.0827079	2.81102e-06	0.0126632	3.43236	chrX	39548680	-297653	NR_110385	LINC01282
cg19854744	0.157894	0.120221	-0.0376721	5.09873e-05	0.0314512	3.45629	chr11	118850352	7936	NM_181721	FOXR1
cg02383666	0.717379	0.619407	-0.0979716	6.36725e-06	0.0169401	3.54614	chr16	88534398	-927	NR_049821	MIR5189
cg00641092	0.453709	0.374977	-0.0787318	1.9428e-06	0.0118691	3.55878	chrX	153151929	-302	NM_001278116	L1CAM
cg04460771	0.13168	0.101516	-0.0301634	6.18051e-06	0.0169401	3.66193	chr10	23484556	3097	NM_178161	PTF1A
cg00370815	0.371477	0.314699	-0.056778	7.35905e-06	0.0183351	3.67632	chr19	20748646	-21	NM_001159293	ZNF737
cg08261666	0.0534436	0.0449785	-0.00846508	5.78085e-05	0.032462	3.68331	chr17	8066251	41	NM_014232	VAMP2
cg16227623	0.525984	0.446004	-0.0799806	9.31261e-06	0.0202758	3.7406	chr5	3605783	9616	NM_024337	IRX1
cg02522370	0.448331	0.381312	-0.0670184	4.08493e-06	0.0144327	3.79304	chrX	12992795	-430	NM_021109	TMSB4X
cg22350926	0.0877962	0.0720254	-0.0157708	1.06082e-05	0.0211206	3.83209	chr8	27632599	542	NM_001017420	ESCO2
cg25851005	0.0634305	0.0496631	-0.0137674	3.17388e-06	0.0132885	3.85655	chr15	90545905	1183	NM_198526	ZNF710
cg06036471	0.255667	0.21621	-0.039457	1.05664e-06	0.010025	3.8776	chr10	93861385	141650	NM_001178137	CPEB3
cg09281364	0.245328	0.18911	-0.0562175	9.83299e-06	0.0205633	3.93149	chr19	50936093	-66	NM_004533	MYBPC2
cg07681139	0.213524	0.149351	-0.0641735	5.24511e-06	0.0155505	3.93454	chrX	103811716	721	NM_017416	IL1RAPL2
cg19454959	0.0576036	0.0479414	-0.00966226	1.89954e-05	0.0244002	4.02854	chr3	42003801	-142	NM_017886	ULK4
cg03250911	0.29636	0.159527	-0.136833	3.84325e-06	0.0142849	4.05278	chrX	153236396	422	NM_005334	HCFC1
cg19628038	0.237383	0.174999	-0.062384	6.20777e-06	0.0169401	4.09279	chrX	103173897	-43302	NM_194324	TMSB15B
cg07796014	0.518194	0.459014	-0.0591799	6.53327e-06	0.0169401	4.0968	chrX	11129290	-115	NM_001122608	HCCS
cg23997402	0.713964	0.771462	0.0574978	2.54486e-06	0.0123368	4.09806	chr19	14275669	27706	NR_045214	LOC100507373
cg12797594	0.298143	0.247018	-0.0511246	4.85322e-06	0.0150912	4.10212	chr22	36236395	234	NM_001082577	RBFOX2
cg18417901	0.142458	0.112334	-0.0301242	1.29547e-05	0.0222606	4.10254	chr11	70961765	-25924	NM_012309	SHANK2
cg22140446	0.181763	0.141835	-0.0399279	1.10239e-05	0.0214608	4.13906	chr11	2422698	451	NM_001297659	TSSC4
cg16971745	0.0383257	0.0303714	-0.00795429	6.05928e-05	0.0330759	4.16714	chr2	163175403	-186	NM_022168	IFIH1
cg21582524	0.959532	0.947248	-0.0122842	2.87798e-05	0.0258551	4.18175	chr18	44674172	2698	NM_032124	HDHD2
cg11697588	0.0992758	0.0758281	-0.0234477	4.99735e-05	0.0312126	4.20966	chr11	14995231	-1400	NM_001033952	CALCA
cg06738379	0.901619	0.923673	0.0220539	4.69345e-06	0.0150912	4.25354	chr6	167062104	-21379	NM_021135	RPS6KA2
cg08612138	0.928659	0.946174	0.0175148	1.58495e-05	0.0236406	4.28592	chr2	240016411	-8790	NR_039643	MIR4441
cg23199815	0.249373	0.155445	-0.0939273	2.37414e-06	0.0122278	4.3052	chr5	177371597	51645	NM_006261	PROP1
cg07381502	0.402175	0.343844	-0.0583308	2.9523e-06	0.0127875	4.32725	chrX	40440191	-24	NM_005765	ATP6AP2
cg00959636	0.042916	0.0339029	-0.0090131	2.76898e-05	0.0257413	4.34657	chr6	134499464	-455	NM_001143677	SGK1
cg16958594	0.646497	0.516429	-0.130068	5.73379e-06	0.0166048	4.41986	chr6	30882708	601	NM_001167734	VARS2
cg27508960	0.947183	0.929571	-0.0176119	1.15377e-05	0.0216254	4.43652	chr20	62317640	-10363	NM_003823	TNFRSF6B
cg19269473	0.734208	0.66641	-0.0677979	5.26512e-06	0.0155505	4.49664	chr17	55939590	-12158	NM_016070	MRPS23
cg08474334	0.642396	0.707635	0.065239	1.13051e-05	0.0216254	4.524	chr1	156816117	12594	NM_014215	INSRR
cg02506527	0.140363	0.0918158	-0.048547	1.23535e-05	0.0220375	4.53816	chrX	39868153	88565	NM_017745	BCOR
cg09364688	0.466035	0.38007	-0.0859653	1.37616e-05	0.02267	4.55732	chr1	36038877	-93	NM_178548	TFAP2E
cg10686550	0.132132	0.0934646	-0.0386677	6.16681e-06	0.0169401	4.56831	chr10	6020330	-181	NM_001243539	IL15RA
cg12678433	0.688809	0.772365	0.0835559	1.60399e-05	0.0236659	4.59559	chr2	237022804	53847	NM_001485	GBX2
cg10770533	0.867251	0.890553	0.0233022	6.48797e-06	0.0169401	4.60062	chr1	2997542	11801	NM_199454	PRDM16
cg01782523	0.220762	0.164155	-0.0566074	2.23703e-05	0.0244195	4.62088	chr1	3712278	789	NM_020710	LRRC47
cg26221992	0.20683	0.140349	-0.0664809	4.35343e-06	0.0148209	4.62845	chr6	74024572	-4485	NR_027005	C6orf147
cg19467964	0.730048	0.671091	-0.0589576	6.99614e-06	0.017728	4.63066	chr17	80806135	-8205	NM_024702	ZNF750
cg15848449	0.474835	0.420137	-0.0546972	1.18226e-05	0.0216254	4.65852	chrX	133678817	1610	NR_030228	MIR503
cg07559653	0.174483	0.221347	0.0468643	5.03415e-06	0.0152729	4.67608	chr16	75032477	-437	NM_032268	ZNRF1
cg04481865	0.440889	0.373591	-0.0672982	6.41267e-06	0.0169401	4.71252	chrX	139584049	3175	NM_005634	SOX3
cg23707400	0.247095	0.177425	-0.0696704	7.56428e-06	0.0185357	4.73485	chr4	86395991	-292	NM_001025616	ARHGAP24
cg06038701	0.90833	0.929281	0.0209511	3.05558e-05	0.0264527	4.7646	chr13	49280257	-693	NM_020377	CYSLTR2
cg24123355	0.153219	0.118614	-0.0346048	8.82861e-06	0.019975	4.82556	chr14	102904584	71543	NM_152326	ANKRD9
cg10455133	0.277435	0.223074	-0.0543609	1.28793e-05	0.0222606	4.83401	chrX	47420508	10	NM_001256196	ARAF
cg19008371	0.596876	0.505755	-0.0911206	6.75062e-06	0.0172537	4.88452	chr11	126226766	978	NM_006278	ST3GAL4
cg13197521	0.784457	0.739031	-0.0454257	7.0893e-06	0.0177622	4.93358	chr1	9400692	47752	NM_025106	SPSB1
cg05848811	0.0513312	0.0433877	-0.00794348	4.64513e-05	0.0306908	4.97886	chr11	47270335	-113	NM_001130102	NR1H3
cg02232536	0.500921	0.410754	-0.0901668	3.84366e-06	0.0142849	5.03122	chrX	153200899	-293	NM_001256119	NAA10
cg13865595	0.0593379	0.0462666	-0.0130713	1.88412e-05	0.0244002	5.05138	chr12	48298924	-111	NM_000376	VDR
cg26647111	0.141074	0.0946459	-0.0464284	2.68168e-05	0.0255243	5.06604	chr11	31128758	-114526	NM_020869	DCDC5
cg14173624	0.0500774	0.041621	-0.0084564	5.70191e-05	0.0324353	5.08078	chr17	72199366	-428	NM_000999	RPL38
cg06606213	0.246439	0.167794	-0.078645	1.26605e-05	0.0222606	5.0852	chr7	27237289	2435	NM_000522	HOXA13
cg12618699	0.813217	0.862968	0.0497514	6.77027e-06	0.0172537	5.23116	chr12	133183756	3280	NM_001195520	LRCOL1
cg08173649	0.970383	0.959583	-0.0108002	7.59896e-05	0.0364594	5.25632	chr2	240882547	-37	NR_039949	MIR4786
cg19754833	0.3793	0.311706	-0.0675939	5.78965e-06	0.0166584	5.28772	chrX	110039080	-5	NM_145234	CHRDL1
cg05480021	0.0582345	0.0458699	-0.0123646	5.96096e-06	0.0169328	5.37439	chr3	128369756	-38	NM_002950	RPN1
cg05900530	0.747121	0.67877	-0.0683505	8.23011e-06	0.0193181	5.44192	chr3	167371353	-65	NM_178824	WDR49
cg08124399	0.731967	0.861337	0.12937	4.83014e-06	0.0150912	5.48359	chr6	74104868	584	NM_018665	DDX43
cg22219869	0.148395	0.110748	-0.0376473	9.26561e-06	0.0202758	5.50392	chrX	15511482	228	NM_003662	PIR
cg20834872	0.930108	0.912466	-0.0176422	2.14155e-06	0.0121438	5.53166	chr13	21678647	-36005	NM_005870	SAP18
cg22528358	0.95468	0.936353	-0.0183271	1.51508e-05	0.0231401	5.53251	chr1	107598549	-717	NM_018137	PRMT6
cg22506413	0.907105	0.887276	-0.0198294	1.81144e-05	0.0244002	5.54207	chr7	54902079	75074	NR_110040	LOC100996654
cg21932466	0.682295	0.636833	-0.0454618	8.91305e-06	0.019975	5.54577	chr11	62107601	2828	NM_001083926	ASRGL1
cg23839682	0.347499	0.285577	-0.0619225	8.64949e-06	0.0198839	5.69912	chrX	67653496	-198	NM_002547	OPHN1
cg16051718	0.752192	0.659085	-0.0931066	3.93666e-06	0.0143293	5.76304	chr4	6857986	-53184	NM_001113361	TBC1D14
cg16662139	0.032283	0.02463	-0.00765293	4.01489e-05	0.0290854	5.77326	chr6	27806254	-138	NM_003510	HIST1H2AK
cg01058983	0.257595	0.196245	-0.0613502	1.7387e-05	0.0242566	5.79367	chr3	17784915	-2517	NM_014744	TBC1D5
cg16599703	0.207494	0.171185	-0.036309	6.2068e-07	0.00835313	5.80704	chr1	37500358	-515	NM_000831	GRIK3
cg26506288	0.180871	0.12723	-0.0536416	2.45922e-05	0.0252245	5.88877	chr17	46804123	1987	NM_006361	HOXB13
cg08312330	0.821503	0.858406	0.0369034	2.93686e-06	0.0127875	5.89377	chr8	6783670	-73	NM_001926	DEFA6
cg14530528	0.218926	0.181434	-0.037492	4.75351e-05	0.0308638	5.89456	chr6	32821814	-67	NM_000593	TAP1
cg00576138	0.0951088	0.0833464	-0.0117625	2.77631e-05	0.0257413	5.92513	chr6	139695852	-66	NM_006079	CITED2
cg11545863	0.824981	0.798911	-0.0260699	1.46627e-05	0.0229014	6.03813	chr10	102487168	-18299	NM_003988	PAX2
cg03496289	0.0569794	0.0468346	-0.0101449	1.39095e-05	0.02267	6.04544	chr19	10680229	-575	NM_079421	CDKN2D
cg13894822	0.0635094	0.0439018	-0.0196076	6.50834e-06	0.0169401	6.05998	chr9	130187322	670	NM_001286698	ZNF79
cg01628467	0.95882	0.939964	-0.0188561	1.14855e-05	0.0216254	6.07989	chr17	7037406	-19277	NM_080913	ASGR2
cg14640386	0.0964914	0.0819661	-0.0145253	1.83411e-05	0.0244002	6.09655	chr17	5185735	178	NM_004703	RABEP1
cg01024141	0.406474	0.329676	-0.0767979	1.978e-05	0.0244002	6.10858	chr22	17090136	7336	NR_001591	TPTEP1
cg14340336	0.0890146	0.0642127	-0.0248019	1.16223e-05	0.0216254	6.2267	chr17	40089267	2392	NM_031421	TTC25
cg03760336	0.0516142	0.0423267	-0.00928743	1.95651e-05	0.0244002	6.23388	chr2	132120928	802	NM_001077637	WTH3DI
cg26822414	0.128324	0.0985195	-0.0298042	5.02772e-05	0.0313012	6.25256	chr8	65492615	-179	NM_152414	BHLHE22
cg08091526	0.938451	0.955352	0.0169016	1.60802e-05	0.0236659	6.26148	chr16	79156020	478601	NM_005360	MAF
cg06731599	0.439488	0.379437	-0.0600502	3.70681e-06	0.0142513	6.3573	chrX	40440704	489	NM_005765	ATP6AP2
cg00436282	0.938181	0.912478	-0.0257027	9.8672e-06	0.0205633	6.38951	chr4	70861449	-198	NM_003154	STATH
cg05513908	0.137261	0.115039	-0.0222223	1.03958e-05	0.0209788	6.40124	chr22	24989248	-214	NM_207644	LRRC75B
cg07910724	0.146079	0.115837	-0.0302426	4.8382e-06	0.0150912	6.4272	chr3	117604411	964134	NR_121607	LINC00901
cg20985980	0.188216	0.144775	-0.0434411	2.07318e-05	0.0244195	6.50254	chr1	28832113	-341	NR_030725	RCC1
cg02161919	0.492566	0.415193	-0.0773729	9.27464e-06	0.0202758	6.52581	chrX	19002980	-501	NM_000292	PHKA2
cg04650971	0.49942	0.454796	-0.0446235	1.39133e-05	0.02267	6.55275	chrX	134555733	-134	NR_024359	LINC00086
cg20522398	0.936908	0.900929	-0.0359784	1.44486e-05	0.0229014	6.57304	chr7	17316151	-22124	NM_001621	AHR
[truncated: 1,649 more rows]

## Sheet: Table S7
Table S7 Differentially methylated probes in t-cells of breast cancer patients (stages 3 and 4)
[truncated: 30,313 more rows]

## Sheet: Table S8
Table S8 List of overlapped differentially methylated probes between stages 1,2 and stages 3 and 4 in t-cells of breast cancer patients
[truncated: 1,364 more rows]

[truncated: 5 more sheets: Table S9, Table S10, Table S11, Table S12, Table S13]
